# Supplementary material for: Creation of a non-Western humanized gnotobiotic mouse model through the transplantation of rural African fecal microbiota
Source: Microbiol Spectr. 2023 Oct 11;11(6):e01554-23. doi: 10.1128/spectrum.01554-23 (PMC10714993; doi:10.1128/spectrum.01554-23)
Supplement: Supplemental Table S2 — Genus-level taxonomy. [file spectrum.01554-23-s0002.xls]

## Sheet: SUPP TAB 2
Table S2. Abundance of genus-level taxa in fecal samples and gavage aliquouts
Taxa	input	1DMD				4DMD				4WMD				4W7C
		d7	d14	d21	d28	d7	d14	d21	d28	d7	d14	d21	d28	d7	d14	d21	d28
Bacteria;Bacteroidetes;Bacteroidia;Bacteroidales;Bacteroidaceae;Bacteroides	1.76 ± 0.06	44.72 ± 1.89	59.11 ± 2.85	51.29 ± 1.31	51.29 ± 2.20	52.29 ± 2.45	52.94 ± 1.34	47.69 ± 1.88	51.09 ± 1.05	48.39 ± 0.51	48.84 ± 1.49	49.91 ± 1.66	57.90 ± 2.11	34.16 ± 1.24	36.86 ± 1.64	38.77 ± 0.72	42.68 ± 0.99
Bacteria;Firmicutes;Clostridia;Clostridiales;Ruminococcaceae;Faecalibacterium	12.79 ± 0.20	7.76 ± 0.67	1.09 ± 0.49	1.01 ± 0.23	0.53 ± 0.08	7.38 ± 1.04	0.53 ± 0.02	0.61 ± 0.06	0.55 ± 0.02	7.50 ± 0.16	6.54 ± 0.40	3.61 ± 0.65	1.57 ± 0.25	12.48 ± 0.66	8.61 ± 0.78	9.94 ± 0.80	9.39 ± 0.78
Bacteria;Bacteroidetes;Bacteroidia;Bacteroidales;Tannerellaceae;Parabacteroides	0.06 ± 0.02	4.41 ± 0.59	3.55 ± 0.38	4.35 ± 0.38	5.42 ± 0.64	5.02 ± 0.43	6.24 ± 1.13	6.82 ± 0.61	7.62 ± 0.29	4.45 ± 0.53	5.92 ± 0.44	7.26 ± 0.48	7.51 ± 0.75	5.38 ± 0.52	5.19 ± 0.40	3.02 ± 0.23	3.50 ± 0.33
Bacteria;Firmicutes;Erysipelotrichia;Erysipelotrichales;Erysipelotrichaceae;Turicibacter	1.56 ± 0.06	4.49 ± 0.85	0.67 ± 0.10	0 ± 0	2.97 ± 0.84	1.35 ± 0.83	3.73 ± 1.33	6.87 ± 1.51	5.70 ± 0.82	4.21 ± 0.40	1.55 ± 0.23	0.80 ± 0.22	0.54 ± 0.18	0 ± 0	0.80 ± 0.27	0.39 ± 0.18	0.17 ± 0.08
Bacteria;Firmicutes;Clostridia;Clostridiales;Lachnospiraceae;Dorea	3.12 ± 0.06	1.33 ± 0.09	0.62 ± 0.14	0.66 ± 0.07	0.70 ± 0.14	1.39 ± 0.22	2.00 ± 0.41	1.72 ± 0.41	0.84 ± 0.09	1.35 ± 0.21	2.33 ± 0.19	2.00 ± 0.25	1.57 ± 0.08	2.51 ± 0.06	4.01 ± 0.35	3.59 ± 0.28	3.50 ± 0.32
Bacteria;Firmicutes;Clostridia;Clostridiales;Ruminococcaceae;Ruminococcus	9.39 ± 0.11	5.07 ± 0.55	2.22 ± 0.19	3.61 ± 0.83	1.54 ± 1.06	6.01 ± 0.88	6.90 ± 1.18	5.14 ± 1.13	4.96 ± 1.03	5.83 ± 0.63	4.93 ± 0.84	4.81 ± 0.38	4.77 ± 1.29	5.89 ± 0.31	4.38 ± 0.74	5.14 ± 0.23	5.68 ± 0.33
Bacteria;Actinobacteria;Actinobacteria;Bifidobacteriales;Bifidobacteriaceae;Bifidobacterium	2.68 ± 0.05	0.12 ± 0.12	1.90 ± 0.26	4.74 ± 0.95	8.13 ± 1.30	0 ± 0	0 ± 0	0 ± 0	0 ± 0	2.30 ± 0.74	1.17 ± 0.66	2.33 ± 0.91	0.88 ± 0.36	0.28 ± 0.07	0 ± 0	0 ± 0	0 ± 0
Bacteria;Firmicutes;Bacilli;Lactobacillales;Lactobacillaceae;Lactobacillus	0.65 ± 0.03	7.23 ± 1.67	9.23 ± 1.87	10.22 ± 1.93	2.19 ± 0.28	1.11 ± 0.30	1.29 ± 0.46	1.83 ± 0.51	1.42 ± 0.22	4.32 ± 1.04	0.40 ± 0.07	0.97 ± 0.59	0.11 ± 0.05	0 ± 0	0 ± 0	0 ± 0	0 ± 0
Bacteria;Firmicutes;Clostridia;Clostridiales;Lachnospiraceae;Blautia	15.19 ± 0.22	5.20 ± 0.34	2.22 ± 0.23	3.40 ± 0.33	3.59 ± 0.26	6.51 ± 0.34	4.38 ± 0.44	4.52 ± 0.51	3.55 ± 0.32	5.23 ± 0.36	7.93 ± 0.25	6.31 ± 0.39	4.44 ± 0.54	11.04 ± 0.70	9.70 ± 0.60	7.70 ± 0.11	7.53 ± 0.49
Bacteria;Proteobacteria;Deltaproteobacteria;Desulfovibrionales;Desulfovibrionaceae;Bilophila	0 ± 0	1.82 ± 0.33	1.31 ± 0.11	1.76 ± 0.23	1.36 ± 0.16	1.99 ± 0.21	1.33 ± 0.24	1.61 ± 0.17	1.74 ± 0.26	1.60 ± 0.21	1.53 ± 0.21	1.08 ± 0.17	1.45 ± 0.21	0.78 ± 0.06	0.65 ± 0.05	0.69 ± 0.03	0.71 ± 0.07
Bacteria;Firmicutes;Clostridia;Clostridiales;Ruminococcaceae;Ruminiclostridium	0 ± 0	1.41 ± 0.16	0.51 ± 0.30	0.04 ± 0.04	0.36 ± 0.29	2.09 ± 0.62	4.25 ± 0.86	3.16 ± 0.84	2.31 ± 0.85	0.73 ± 0.33	0 ± 0	0.20 ± 0.09	0.90 ± 0.28	1.05 ± 0.08	1.10 ± 0.32	1.14 ± 0.19	1.03 ± 0.12
Bacteria;Firmicutes;Clostridia;Clostridiales;Clostridiaceae;Clostridium	1.71 ± 0.08	2.03 ± 0.51	0.20 ± 0.07	0.21 ± 0.11	0.54 ± 0.11	0.36 ± 0.22	1.14 ± 0.37	5.91 ± 1.07	6.56 ± 0.75	1.27 ± 0.06	3.23 ± 0.68	4.05 ± 0.89	3.55 ± 0.74	0.41 ± 0.41	1.12 ± 0.45	0.94 ± 0.28	1.38 ± 0.39
Bacteria;Bacteroidetes;Bacteroidia;Bacteroidales;Prevotellaceae;Prevotella	7.08 ± 0.46	0.65 ± 0.01	1.17 ± 0.48	0.65 ± 0.01	0.65 ± 0.01	0.68 ± 0.01	0.71 ± 0.01	0.66 ± 0.03	0.69 ± 0.01	0.64 ± 0.00	0.67 ± 0.00	0.78 ± 0.02	0.81 ± 0.04	2.24 ± 0.99	3.44 ± 1.96	4.87 ± 1.47	1.30 ± 0.32
Bacteria;Firmicutes;Clostridia;Clostridiales;Lachnospiraceae;Lachnoclostridium	0.24 ± 0.01	1.57 ± 0.20	6.61 ± 0.28	5.46 ± 0.65	6.50 ± 0.65	2.69 ± 0.38	3.56 ± 0.34	2.77 ± 0.22	3.17 ± 0.41	1.61 ± 0.22	3.10 ± 0.18	2.69 ± 0.40	2.83 ± 0.59	1.32 ± 0.48	0.33 ± 0.10	0.61 ± 0.11	0.61 ± 0.11
Bacteria;Verrucomicrobia;Verrucomicrobiae;Verrucomicrobiales;Akkermansiaceae;Akkermansia	0 ± 0	0 ± 0	0 ± 0	0 ± 0	0 ± 0	0 ± 0	0 ± 0	0 ± 0	0 ± 0	0 ± 0	0 ± 0	0 ± 0	0 ± 0	2.53 ± 0.21	3.72 ± 0.29	4.33 ± 0.35	4.02 ± 0.27
Bacteria;Firmicutes;Clostridia;Clostridiales;Ruminococcaceae;Gemmiger	2.51 ± 0.04	0.97 ± 0.08	0.09 ± 0.09	0.29 ± 0.08	0.11 ± 0.07	0.90 ± 0.14	0 ± 0	0.05 ± 0.05	0 ± 0	0.85 ± 0.17	1.05 ± 0.25	1.44 ± 0.21	0.96 ± 0.15	0.49 ± 0.07	0.56 ± 0.11	0.53 ± 0.12	0.49 ± 0.08
Bacteria;Firmicutes;Erysipelotrichia;Erysipelotrichales;Erysipelotrichaceae;Erysipelatoclostridium	0 ± 0	1.53 ± 0.27	0.76 ± 0.18	1.27 ± 0.20	1.31 ± 0.27	1.70 ± 0.11	1.51 ± 0.29	1.01 ± 0.15	0.85 ± 0.14	1.31 ± 0.20	1.94 ± 0.19	1.11 ± 0.21	0.70 ± 0.09	0.93 ± 0.08	1.08 ± 0.09	0.64 ± 0.10	0.72 ± 0.11
Bacteria;Actinobacteria;Coriobacteriia;Coriobacteriales;Coriobacteriaceae;Collinsella	3.07 ± 0.09	0.56 ± 0.24	0.08 ± 0.05	0.11 ± 0.08	0.23 ± 0.12	0.38 ± 0.05	0.17 ± 0.07	0.24 ± 0.08	0.24 ± 0.12	0.36 ± 0.04	0.38 ± 0.06	0.26 ± 0.07	0 ± 0	0.45 ± 0.03	0.50 ± 0.10	0.64 ± 0.09	0.85 ± 0.08
Bacteria;Firmicutes;Clostridia;Clostridiales;Lachnospiraceae;Roseburia	9.02 ± 0.30	1.59 ± 0.47	0.11 ± 0.07	1.01 ± 0.54	0.71 ± 0.69	1.18 ± 0.40	0.16 ± 0.11	0.12 ± 0.12	0.19 ± 0.19	1.79 ± 0.67	0.03 ± 0.03	0 ± 0	0 ± 0	2.67 ± 0.62	2.62 ± 1.14	2.66 ± 0.79	3.08 ± 0.95
Bacteria;Firmicutes;Erysipelotrichia;Erysipelotrichales;Erysipelotrichaceae;Holdemanella	2.66 ± 0.11	0.08 ± 0.08	0.19 ± 0.06	0.09 ± 0.04	0.02 ± 0.02	0.02 ± 0.02	0 ± 0	0 ± 0	0 ± 0	0.13 ± 0.10	0.03 ± 0.03	0.03 ± 0.03	0 ± 0	0.86 ± 0.12	0.82 ± 0.08	0.87 ± 0.03	0.74 ± 0.07
Bacteria;Firmicutes;Clostridia;Clostridiales;Lachnospiraceae;Fusicatenibacter	1.01 ± 0.04	0.06 ± 0.06	0 ± 0	0 ± 0	0 ± 0	0.23 ± 0.15	0.21 ± 0.09	0.25 ± 0.08	0.25 ± 0.06	0.25 ± 0.16	0.22 ± 0.08	0.24 ± 0.03	0.07 ± 0.07	3.13 ± 0.52	0.60 ± 0.06	1.03 ± 0.20	0.96 ± 0.24
Bacteria;Proteobacteria;Betaproteobacteria;Burkholderiales;Sutterellaceae;Sutterella	0.01 ± 0.01	1.04 ± 0.06	0 ± 0	0.05 ± 0.05	0.92 ± 0.21	0.97 ± 0.05	1.04 ± 0.27	0.84 ± 0.27	0.74 ± 0.15	0.70 ± 0.08	0.86 ± 0.04	0.91 ± 0.08	0.70 ± 0.07	1.55 ± 0.12	1.94 ± 0.31	1.78 ± 0.13	1.79 ± 0.09
Bacteria;Firmicutes;Clostridia;Clostridiales;Eubacteriaceae;Eubacterium	2.42 ± 0.03	0.61 ± 0.12	1.35 ± 0.16	1.62 ± 0.32	1.39 ± 0.17	0.77 ± 0.07	1.70 ± 0.46	2.37 ± 0.50	1.47 ± 0.40	0.71 ± 0.13	0.63 ± 0.03	0.68 ± 0.05	0.71 ± 0.02	1.78 ± 0.33	2.24 ± 0.57	2.65 ± 0.28	2.26 ± 0.27
Bacteria;Firmicutes;Clostridia;Clostridiales;Lachnospiraceae;Anaerostipes	0.66 ± 0.01	0.53 ± 0.14	0.37 ± 0.03	0.43 ± 0.05	0.45 ± 0.09	0.21 ± 0.12	0.07 ± 0.07	0 ± 0	0 ± 0	0.28 ± 0.05	0.31 ± 0.05	0.64 ± 0.28	0.56 ± 0.26	0.78 ± 0.06	1.17 ± 0.10	1.00 ± 0.08	1.01 ± 0.08
Bacteria;Firmicutes;Clostridia;Clostridiales;Ruminococcaceae;Subdoligranulum	1.91 ± 0.03	0.40 ± 0.03	0.13 ± 0.08	0.03 ± 0.03	0 ± 0	0.42 ± 0.07	0 ± 0	0 ± 0	0 ± 0	0.34 ± 0.07	0.49 ± 0.13	0.66 ± 0.08	0.29 ± 0.08	0.10 ± 0.10	0.25 ± 0.12	0.13 ± 0.13	0.16 ± 0.10
Bacteria;Firmicutes;Bacilli;Lactobacillales;Streptococcaceae;Streptococcus	6.64 ± 0.18	0.60 ± 0.10	0.88 ± 0.14	0.66 ± 0.18	0.79 ± 0.13	0.38 ± 0.09	0.39 ± 0.16	0.59 ± 0.26	0.64 ± 0.17	0.52 ± 0.10	0.44 ± 0.07	0.61 ± 0.07	0.92 ± 0.20	0.83 ± 0.32	0.41 ± 0.14	0.95 ± 0.29	0.66 ± 0.22
Bacteria;Bacteroidetes;Bacteroidia;Bacteroidales;Rikenellaceae;Alistipes	0 ± 0	0.53 ± 0.10	0.05 ± 0.05	0.08 ± 0.06	0.10 ± 0.06	0.53 ± 0.08	1.03 ± 0.27	0.78 ± 0.17	0.65 ± 0.10	0.52 ± 0.10	0.85 ± 0.34	1.48 ± 0.18	1.18 ± 0.20	1.08 ± 0.13	1.39 ± 0.20	1.26 ± 0.17	1.02 ± 0.16
Bacteria;Firmicutes;Clostridia;Clostridiales;Ruminococcaceae;Ruthenibacterium	0 ± 0	0 ± 0	0.54 ± 0.15	1.66 ± 0.37	2.28 ± 0.40	0.04 ± 0.04	0.09 ± 0.09	0.31 ± 0.10	0.48 ± 0.17	0 ± 0	0.36 ± 0.13	0.32 ± 0.09	0.41 ± 0.04	0 ± 0	0.06 ± 0.06	0.11 ± 0.08	0 ± 0
Bacteria;Bacteroidetes;Bacteroidia;Bacteroidales;Odoribacteraceae;Odoribacter	0 ± 0	1.11 ± 0.08	0.30 ± 0.03	0.60 ± 0.14	1.11 ± 0.13	0.44 ± 0.06	0.43 ± 0.05	0.50 ± 0.05	0.66 ± 0.06	0.32 ± 0.02	0.50 ± 0.07	0.52 ± 0.07	0.62 ± 0.05	0.49 ± 0.07	0.53 ± 0.08	0.25 ± 0.04	0.26 ± 0.05
Bacteria;Firmicutes;Erysipelotrichia;Erysipelotrichales;Erysipelotrichaceae;Catenibacterium	0.38 ± 0.10	0 ± 0	0.21 ± 0.21	0.23 ± 0.06	0.27 ± 0.07	0.21 ± 0.17	0.38 ± 0.14	0.21 ± 0.17	0.27 ± 0.17	0.32 ± 0.21	0.71 ± 0.24	0.52 ± 0.12	0.30 ± 0.08	0.16 ± 0.16	1.07 ± 0.07	0.50 ± 0.22	0.47 ± 0.12
Bacteria;Firmicutes;Clostridia;Clostridiales;Oscillospiraceae;Marseillibacter	0.03 ± 0.01	0.51 ± 0.12	0.19 ± 0.08	0.11 ± 0.05	0.07 ± 0.05	0.39 ± 0.19	0.39 ± 0.12	0.43 ± 0.16	0.24 ± 0.07	0.46 ± 0.05	0.58 ± 0.12	0.63 ± 0.07	0.37 ± 0.19	0.26 ± 0.10	0.30 ± 0.18	0.34 ± 0.08	0.33 ± 0.05
Bacteria;Firmicutes;Clostridia;Clostridiales;Peptostreptococcaceae;Intestinibacter	1.21 ± 0.04	0.13 ± 0.06	0.07 ± 0.04	0.08 ± 0.08	0.18 ± 0.18	0.12 ± 0.05	0.87 ± 0.42	0.40 ± 0.20	0.37 ± 0.18	0.05 ± 0.05	0 ± 0	0 ± 0	0 ± 0	0.14 ± 0.09	0 ± 0	0 ± 0	0 ± 0
Bacteria;Proteobacteria;Gammaproteobacteria;Enterobacterales;Enterobacteriaceae;Escherichia	1.38 ± 0.05	0.08 ± 0.03	0.09 ± 0.09	0 ± 0	0 ± 0	0.02 ± 0.02	0.04 ± 0.03	0 ± 0	0.04 ± 0.03	0.02 ± 0.02	0 ± 0	0.07 ± 0.03	0.05 ± 0.03	0.14 ± 0.10	0.53 ± 0.17	0.56 ± 0.07	0.28 ± 0.07
Bacteria;Firmicutes;Erysipelotrichia;Erysipelotrichales;Erysipelotrichaceae;Dielma	0 ± 0	0.33 ± 0.10	0.70 ± 0.11	0.62 ± 0.15	0.95 ± 0.20	0.42 ± 0.10	0.20 ± 0.03	0.14 ± 0.02	0.12 ± 0.04	0.36 ± 0.05	0.48 ± 0.10	0.28 ± 0.04	0.26 ± 0.02	0.06 ± 0.03	0.04 ± 0.03	0 ± 0	0 ± 0
Bacteria;Proteobacteria;Betaproteobacteria;Burkholderiales;Sutterellaceae;Parasutterella	0 ± 0	0 ± 0	0.70 ± 0.08	1.02 ± 0.09	0.62 ± 0.11	0.02 ± 0.02	0.26 ± 0.14	0.51 ± 0.18	0.77 ± 0.17	0.05 ± 0.03	0 ± 0	0.16 ± 0.04	0.46 ± 0.07	0 ± 0	0 ± 0	0 ± 0	0 ± 0
Bacteria;Firmicutes;Clostridia;Clostridiales;;Flavonifractor	0 ± 0	0.27 ± 0.05	0.44 ± 0.06	0.61 ± 0.09	0.62 ± 0.09	0.22 ± 0.03	0.10 ± 0.05	0.05 ± 0.03	0.20 ± 0.09	0.15 ± 0.04	0.17 ± 0.01	0.20 ± 0.01	0.34 ± 0.04	0.19 ± 0.09	0.15 ± 0.07	0.18 ± 0.07	0.47 ± 0.12
Bacteria;Firmicutes;Clostridia;Clostridiales;Oscillospiraceae;Oscillibacter	0.31 ± 0.01	0.26 ± 0.05	0.21 ± 0.07	0.07 ± 0.04	0.04 ± 0.04	0.09 ± 0.06	0 ± 0	0 ± 0	0 ± 0	0.04 ± 0.02	0.05 ± 0.03	0.10 ± 0.03	0.30 ± 0.03	1.14 ± 0.07	1.03 ± 0.32	0.61 ± 0.19	0.51 ± 0.10
Bacteria;Bacteroidetes;Bacteroidia;Bacteroidales;Odoribacteraceae;Butyricimonas	0 ± 0	0.41 ± 0.04	0.80 ± 0.04	0.68 ± 0.05	0.64 ± 0.09	0.50 ± 0.03	0.66 ± 0.07	0.62 ± 0.02	0.67 ± 0.05	0.41 ± 0.04	0.52 ± 0.04	0.66 ± 0.05	0.74 ± 0.09	0.06 ± 0.04	0.39 ± 0.06	0.37 ± 0.06	0.33 ± 0.06
Bacteria;Bacteroidetes;Bacteroidia;Bacteroidales;Barnesiellaceae;Barnesiella	0 ± 0	0.16 ± 0.04	0.03 ± 0.03	0.15 ± 0.05	0.27 ± 0.10	0.15 ± 0.02	0.38 ± 0.10	0.30 ± 0.05	0.29 ± 0.03	0.12 ± 0.03	0.08 ± 0.05	0.19 ± 0.03	0.19 ± 0.06	0.41 ± 0.06	0.66 ± 0.10	0.58 ± 0.06	0.25 ± 0.06
Bacteria;Firmicutes;Clostridia;Clostridiales;Lachnospiraceae;Coprococcus	1.15 ± 0.02	0.24 ± 0.05	0.27 ± 0.02	0.34 ± 0.07	0.16 ± 0.08	0.27 ± 0.05	0.35 ± 0.04	0.32 ± 0.06	0.18 ± 0.02	0.39 ± 0.07	0.41 ± 0.05	0.48 ± 0.07	0.27 ± 0.03	1.39 ± 0.61	0.82 ± 0.39	0.83 ± 0.23	0.78 ± 0.26
Bacteria;Firmicutes;Bacilli;Lactobacillales;Enterococcaceae;Enterococcus	1.40 ± 0.07	0.05 ± 0.05	0.24 ± 0.02	0.25 ± 0.03	0.23 ± 0.06	0.04 ± 0.04	0.04 ± 0.04	0.11 ± 0.05	0.04 ± 0.04	0.04 ± 0.04	0.10 ± 0.06	0.05 ± 0.05	0 ± 0	0.03 ± 0.03	0 ± 0	0.04 ± 0.04	0.04 ± 0.04
Bacteria;Firmicutes;Clostridia;Clostridiales;Peptostreptococcaceae;Romboutsia	2.47 ± 0.10	0 ± 0	0 ± 0	0 ± 0	0 ± 0	0 ± 0	0 ± 0	0 ± 0	0 ± 0	0 ± 0	0 ± 0	0.13 ± 0.13	0 ± 0	0.11 ± 0.11	0 ± 0	0 ± 0	0 ± 0
Bacteria;Firmicutes;Clostridia;Clostridiales;Lachnospiraceae;Butyrivibrio	0.83 ± 0.18	0 ± 0	0 ± 0	0 ± 0	0 ± 0	0.19 ± 0.19	0 ± 0	0.07 ± 0.07	0 ± 0	0 ± 0	0 ± 0	0 ± 0	0 ± 0	0.20 ± 0.20	0 ± 0	0 ± 0	0.63 ± 0.27
Bacteria;Proteobacteria;Gammaproteobacteria;Enterobacterales;Enterobacteriaceae;Klebsiella	1.04 ± 0.04	0 ± 0	0 ± 0	0 ± 0	0 ± 0	0 ± 0	0 ± 0	0 ± 0	0 ± 0	0 ± 0	0 ± 0	0 ± 0	0 ± 0	0 ± 0	0.05 ± 0.05	0 ± 0	0 ± 0
Bacteria;Firmicutes;Clostridia;Clostridiales;Clostridiaceae;Hungatella	0 ± 0	0 ± 0	0 ± 0	0 ± 0	0 ± 0	0 ± 0	0 ± 0	0 ± 0	0 ± 0	0 ± 0	0 ± 0	0 ± 0	0.41 ± 0.23	0.25 ± 0.10	0.58 ± 0.16	0.35 ± 0.11	0.38 ± 0.10
Bacteria;Firmicutes;Clostridia;Clostridiales;Peptostreptococcaceae;Terrisporobacter	0.52 ± 0.05	0 ± 0	0.15 ± 0.10	0.31 ± 0.13	0.32 ± 0.20	0 ± 0	0.03 ± 0.03	0.08 ± 0.08	0 ± 0	0 ± 0	0 ± 0	0 ± 0	0 ± 0	0 ± 0	0 ± 0	0 ± 0	0 ± 0
Bacteria;Firmicutes;Clostridia;Clostridiales;Clostridiaceae;Butyricicoccus	0.86 ± 0.02	0 ± 0	0 ± 0	0.03 ± 0.03	0.04 ± 0.04	0.11 ± 0.05	0.09 ± 0.06	0.02 ± 0.02	0.06 ± 0.04	0 ± 0	0 ± 0	0.03 ± 0.03	0.03 ± 0.03	0.07 ± 0.07	0.11 ± 0.08	0.03 ± 0.03	0.04 ± 0.04
Bacteria;Firmicutes;Clostridia;Clostridiales;Lachnospiraceae;Acetatifactor	0 ± 0	0 ± 0	0 ± 0	0 ± 0	0 ± 0	0 ± 0	0 ± 0	0 ± 0	0 ± 0	0 ± 0	0.59 ± 0.59	0.60 ± 0.37	0.28 ± 0.28	0 ± 0	0 ± 0	0 ± 0	0 ± 0
Bacteria;Actinobacteria;Coriobacteriia;Coriobacteriales;Coriobacteriaceae;Senegalimassilia	0.42 ± 0.01	0 ± 0	0 ± 0	0 ± 0	0 ± 0	0 ± 0	0 ± 0	0 ± 0	0 ± 0	0 ± 0	0 ± 0	0 ± 0	0 ± 0	0 ± 0	0 ± 0	0 ± 0	0 ± 0
Bacteria;Firmicutes;Clostridia;Clostridiales;Lachnospiraceae;Lachnobacterium	0 ± 0	0.02 ± 0.02	0 ± 0	0 ± 0	0 ± 0	0.04 ± 0.04	0.33 ± 0.15	0.28 ± 0.08	0.33 ± 0.07	0 ± 0	0 ± 0	0 ± 0	0 ± 0	0 ± 0	0 ± 0	0 ± 0	0 ± 0
Bacteria;Bacteroidetes;Bacteroidia;Bacteroidales;Prevotellaceae;Prevotellamassilia	0.40 ± 0.02	0 ± 0	0 ± 0	0 ± 0	0 ± 0	0 ± 0	0 ± 0	0 ± 0	0 ± 0	0 ± 0	0 ± 0	0 ± 0	0 ± 0	0 ± 0	0 ± 0	0 ± 0	0 ± 0
Bacteria;Firmicutes;Clostridia;Clostridiales;Lachnospiraceae;Pseudobutyrivibrio	0.34 ± 0.18	0 ± 0	0 ± 0	0 ± 0	0 ± 0	0 ± 0	0 ± 0	0 ± 0	0 ± 0	0 ± 0	0 ± 0	0 ± 0	0 ± 0	0 ± 0	0 ± 0	0 ± 0	0 ± 0
Bacteria;Actinobacteria;Coriobacteriia;Coriobacteriales;Coriobacteriaceae;Coriobacterium	0.50 ± 0.03	0 ± 0	0 ± 0	0 ± 0	0 ± 0	0 ± 0	0 ± 0	0 ± 0	0 ± 0	0 ± 0	0 ± 0	0 ± 0	0 ± 0	0 ± 0	0 ± 0	0 ± 0	0 ± 0
Bacteria;Firmicutes;Clostridia;Clostridiales;Clostridiaceae;Lactonifactor	0 ± 0	0.02 ± 0.02	0.09 ± 0.03	0.06 ± 0.04	0.03 ± 0.03	0 ± 0	0.09 ± 0.04	0 ± 0	0 ± 0	0.06 ± 0.02	0 ± 0	0 ± 0	0 ± 0	0.09 ± 0.02	0.05 ± 0.03	0 ± 0	0 ± 0
Bacteria;Firmicutes;Clostridia;Clostridiales;Ruminococcaceae;Anaerotruncus	0 ± 0	0 ± 0	0.04 ± 0.04	0 ± 0	0.02 ± 0.02	0.15 ± 0.05	0 ± 0	0 ± 0	0 ± 0	0.05 ± 0.05	0.04 ± 0.04	0.04 ± 0.04	0 ± 0	0.02 ± 0.02	0.04 ± 0.04	0 ± 0	0 ± 0
Bacteria;Firmicutes;Bacilli;Bacillales;Staphylococcaceae;Staphylococcus	0 ± 0	0 ± 0	0 ± 0	0.05 ± 0.03	0.24 ± 0.17	0 ± 0	0 ± 0	0.04 ± 0.04	0 ± 0	0 ± 0	0 ± 0	0.08 ± 0.05	0 ± 0	0 ± 0	0 ± 0	0 ± 0	0 ± 0
Bacteria;Firmicutes;Bacilli;Lactobacillales;Streptococcaceae;Lactococcus	0.16 ± 0.01	0 ± 0	0 ± 0	0 ± 0	0 ± 0	0 ± 0	0 ± 0	0 ± 0	0 ± 0	0 ± 0	0 ± 0	0 ± 0	0 ± 0	0 ± 0	0 ± 0	0 ± 0	0 ± 0
Bacteria;Firmicutes;Negativicutes;Acidaminococcales;Acidaminococcaceae;Phascolarctobacterium	0.13 ± 0.02	0 ± 0	0 ± 0	0 ± 0	0 ± 0	0 ± 0	0 ± 0	0 ± 0	0 ± 0	0 ± 0	0 ± 0	0 ± 0	0 ± 0	0 ± 0	0 ± 0	0 ± 0	0 ± 0
Bacteria;Firmicutes;Bacilli;Lactobacillales;Carnobacteriaceae;Carnobacterium	0 ± 0	0 ± 0	0.15 ± 0.06	0.07 ± 0.05	0.05 ± 0.03	0 ± 0	0 ± 0	0 ± 0	0 ± 0	0 ± 0	0 ± 0	0 ± 0	0 ± 0	0 ± 0	0 ± 0	0 ± 0	0 ± 0
Bacteria;Bacteroidetes;Bacteroidia;Bacteroidales;Prevotellaceae;Massiliprevotella	0.09 ± 0.01	0 ± 0	0 ± 0	0 ± 0	0 ± 0	0 ± 0	0 ± 0	0 ± 0	0 ± 0	0 ± 0	0 ± 0	0 ± 0	0 ± 0	0 ± 0	0 ± 0	0 ± 0	0 ± 0
Bacteria;Actinobacteria;Coriobacteriia;Eggerthellales;Eggerthellaceae;Slackia	0.09 ± 0.02	0 ± 0	0 ± 0	0 ± 0	0 ± 0	0 ± 0	0 ± 0	0 ± 0	0 ± 0	0 ± 0	0 ± 0	0 ± 0	0 ± 0	0 ± 0	0 ± 0	0 ± 0	0 ± 0
Bacteria;Firmicutes;Bacilli;Bacillales;Bacillaceae;Lysinibacillus	0 ± 0	0.10 ± 0.06	0.10 ± 0.10	0 ± 0	0 ± 0	0 ± 0	0 ± 0	0 ± 0	0 ± 0	0 ± 0	0 ± 0	0 ± 0	0 ± 0	0 ± 0	0 ± 0	0 ± 0	0 ± 0
Bacteria;Proteobacteria;Gammaproteobacteria;Enterobacterales;Enterobacteriaceae;Enterobacter	0.06 ± 0.02	0 ± 0	0 ± 0	0 ± 0	0 ± 0	0 ± 0	0 ± 0	0 ± 0	0 ± 0	0 ± 0	0 ± 0	0 ± 0	0 ± 0	0 ± 0	0 ± 0	0 ± 0	0 ± 0
Bacteria;Firmicutes;Erysipelotrichia;Erysipelotrichales;Erysipelotrichaceae;Holdemania	0 ± 0	0 ± 0	0.03 ± 0.03	0 ± 0	0 ± 0	0 ± 0	0 ± 0	0.02 ± 0.02	0.03 ± 0.02	0 ± 0	0.02 ± 0.02	0 ± 0	0.02 ± 0.02	0 ± 0	0.05 ± 0.02	0 ± 0	0 ± 0
Bacteria;Firmicutes;Clostridia;Clostridiales;;Intestinimonas	0 ± 0	0 ± 0	0 ± 0	0 ± 0	0 ± 0	0 ± 0	0 ± 0	0 ± 0	0 ± 0	0 ± 0	0 ± 0	0.09 ± 0.02	0.02 ± 0.02	0 ± 0	0 ± 0	0 ± 0	0 ± 0
Bacteria;Firmicutes;Negativicutes;Selenomonadales;Selenomonadaceae;Megamonas	0 ± 0	0 ± 0	0.22 ± 0.22	0 ± 0	0 ± 0	0 ± 0	0 ± 0	0 ± 0	0 ± 0	0 ± 0	0 ± 0	0 ± 0	0 ± 0	0 ± 0	0 ± 0	0 ± 0	0 ± 0
Bacteria;Fusobacteria;Fusobacteriia;Fusobacteriales;Fusobacteriaceae;Cetobacterium	0.01 ± 0.01	0 ± 0	0 ± 0	0.02 ± 0.02	0.05 ± 0.03	0 ± 0	0 ± 0	0 ± 0	0 ± 0	0 ± 0	0 ± 0	0 ± 0	0 ± 0	0 ± 0	0 ± 0	0 ± 0	0 ± 0
Bacteria;Firmicutes;Clostridia;Clostridiales;Clostridiales Family XIII. Incertae Sedis;Congobacterium	0.03 ± 0.01	0 ± 0	0 ± 0	0 ± 0	0 ± 0	0 ± 0	0 ± 0	0 ± 0	0 ± 0	0 ± 0	0 ± 0	0 ± 0	0 ± 0	0 ± 0	0 ± 0	0 ± 0	0 ± 0
Bacteria;Firmicutes;Clostridia;Clostridiales;Ruminococcaceae;Bittarella	0 ± 0	0 ± 0	0 ± 0	0 ± 0	0 ± 0	0 ± 0	0 ± 0	0 ± 0	0 ± 0	0 ± 0	0 ± 0	0 ± 0	0 ± 0	0.02 ± 0.02	0.04 ± 0.02	0 ± 0	0 ± 0
Bacteria;Proteobacteria;Gammaproteobacteria;Enterobacterales;Enterobacteriaceae;Shigella	0.02 ± 0.01	0 ± 0	0 ± 0	0 ± 0	0 ± 0	0 ± 0	0 ± 0	0 ± 0	0 ± 0	0 ± 0	0 ± 0	0 ± 0	0 ± 0	0 ± 0	0 ± 0	0 ± 0	0 ± 0
Bacteria;Firmicutes;Clostridia;Clostridiales;Lachnospiraceae;Lachnospira	0.01 ± 0.01	0 ± 0	0 ± 0	0 ± 0	0 ± 0	0 ± 0	0 ± 0	0 ± 0	0 ± 0	0 ± 0	0 ± 0	0 ± 0	0 ± 0	0 ± 0	0 ± 0	0 ± 0	0 ± 0
Bacteria;Firmicutes;Clostridia;Clostridiales;;Howardella	0 ± 0	0 ± 0	0 ± 0	0 ± 0	0 ± 0	0 ± 0	0 ± 0	0 ± 0	0 ± 0	0 ± 0	0 ± 0	0 ± 0	0 ± 0	0.03 ± 0.03	0 ± 0	0 ± 0	0 ± 0
Bacteria;Actinobacteria;Coriobacteriia;Eggerthellales;Eggerthellaceae;Raoultibacter	0 ± 0	0 ± 0	0 ± 0	0.02 ± 0.02	0 ± 0	0 ± 0	0 ± 0	0 ± 0	0 ± 0	0 ± 0	0 ± 0	0 ± 0	0 ± 0	0 ± 0	0 ± 0	0 ± 0	0 ± 0
