# Supplementary material for: Creation of a non-Western humanized gnotobiotic mouse model through the transplantation of rural African fecal microbiota
Source: Microbiol Spectr. 2023 Oct 11;11(6):e01554-23. doi: 10.1128/spectrum.01554-23 (PMC10714993; doi:10.1128/spectrum.01554-23)
Supplement: Supplemental Table S3 — Species-level taxonomy. [file spectrum.01554-23-s0003.xls]

## Sheet: SUPP TAB 3
Table S3. Abundance of species-level taxa in fecal samples and gavage aliquots
Taxa	input	1DMD				4DMD				4WMD				4W7C
		d7	d14	d21	d28	d7	d14	d21	d28	d7	d14	d21	d28	d7	d14	d21	d28
Bacteria;Bacteroidetes;Bacteroidia;Bacteroidales;Bacteroidaceae;Bacteroides;Bacteroides vulgatus	0.33 ± 0.01	20.81 ± 1.07	19.84 ± 1.70	16.54 ± 0.88	17.38 ± 1.89	14.52 ± 2.32	10.62 ± 3.43	7.70 ± 0.25	9.64 ± 1.13	21.32 ± 1.91	8.98 ± 1.54	11.69 ± 1.61	13.91 ± 0.62	12.15 ± 0.75	7.91 ± 0.88	8.99 ± 0.42	8.43 ± 0.37
Bacteria;Firmicutes;Clostridia;Clostridiales;Ruminococcaceae;Faecalibacterium;Faecalibacterium prausnitzii	12.79 ± 0.20	7.76 ± 0.67	1.09 ± 0.49	1.01 ± 0.23	0.53 ± 0.08	7.38 ± 1.04	0.53 ± 0.02	0.61 ± 0.06	0.55 ± 0.02	7.50 ± 0.16	6.54 ± 0.40	3.61 ± 0.65	1.57 ± 0.25	12.48 ± 0.66	8.61 ± 0.78	9.94 ± 0.80	9.39 ± 0.78
Bacteria;Bacteroidetes;Bacteroidia;Bacteroidales;Bacteroidaceae;Bacteroides;Bacteroides uniformis	0.13 ± 0.03	2.87 ± 1.09	4.70 ± 1.15	4.78 ± 0.55	5.42 ± 1.26	3.98 ± 1.18	5.10 ± 0.85	4.77 ± 1.05	6.09 ± 0.67	4.85 ± 1.68	8.88 ± 0.48	6.14 ± 0.73	7.20 ± 1.06	6.80 ± 0.66	10.43 ± 0.89	8.86 ± 1.63	12.24 ± 1.74
Bacteria;Bacteroidetes;Bacteroidia;Bacteroidales;Bacteroidaceae;Bacteroides;Bacteroides thetaiotaomicron	0.23 ± 0.01	3.35 ± 0.34	9.41 ± 0.52	8.27 ± 0.50	9.29 ± 0.83	3.16 ± 0.29	6.01 ± 0.82	6.47 ± 0.48	6.40 ± 0.60	4.13 ± 1.18	7.52 ± 1.76	7.30 ± 0.97	8.27 ± 0.88	2.64 ± 0.25	2.33 ± 0.54	3.58 ± 0.69	3.61 ± 0.39
Bacteria;Bacteroidetes;Bacteroidia;Bacteroidales;Bacteroidaceae;Bacteroides;Bacteroides nordii	0.03 ± 0.01	4.51 ± 0.43	5.56 ± 0.68	5.42 ± 0.70	4.21 ± 0.71	3.70 ± 0.49	2.15 ± 0.47	3.57 ± 0.58	3.84 ± 0.51	4.81 ± 0.46	6.91 ± 0.79	7.81 ± 0.84	9.39 ± 0.91	0.98 ± 0.12	1.30 ± 0.34	2.23 ± 0.45	4.65 ± 0.63
Bacteria;Bacteroidetes;Bacteroidia;Bacteroidales;Bacteroidaceae;Bacteroides;Bacteroides ovatus	0.07 ± 0.02	2.43 ± 0.36	5.41 ± 0.96	5.53 ± 0.74	4.51 ± 0.56	2.58 ± 0.31	2.28 ± 0.38	3.16 ± 0.13	2.95 ± 0.36	2.31 ± 0.29	4.42 ± 0.59	4.65 ± 0.47	4.48 ± 0.74	2.37 ± 0.24	5.51 ± 0.92	5.85 ± 1.90	5.20 ± 1.23
Bacteria;Bacteroidetes;Bacteroidia;Bacteroidales;Bacteroidaceae;Bacteroides;Bacteroides caccae	0.11 ± 0.01	2.50 ± 0.32	3.47 ± 0.85	3.36 ± 0.88	3.74 ± 0.68	2.67 ± 0.56	3.18 ± 0.66	3.98 ± 0.50	4.01 ± 0.58	2.32 ± 0.49	3.55 ± 0.66	5.09 ± 0.52	6.62 ± 0.73	0.87 ± 0.17	1.98 ± 0.36	2.43 ± 0.39	3.01 ± 0.44
Bacteria;Bacteroidetes;Bacteroidia;Bacteroidales;Bacteroidaceae;Bacteroides;Bacteroides fragilis	0.02 ± 0.01	3.71 ± 0.61	3.47 ± 0.40	2.31 ± 0.29	2.01 ± 0.34	5.30 ± 0.48	4.10 ± 0.55	3.53 ± 0.47	3.14 ± 0.47	3.66 ± 0.53	3.31 ± 0.37	3.58 ± 0.26	3.56 ± 0.22	2.45 ± 0.36	3.21 ± 0.39	2.34 ± 0.23	1.95 ± 0.22
Bacteria;Bacteroidetes;Bacteroidia;Bacteroidales;Bacteroidaceae;Bacteroides;Bacteroides intestinalis	0 ± 0	0.09 ± 0.04	0.08 ± 0.05	0.02 ± 0.02	0.06 ± 0.04	11.75 ± 1.96	14.76 ± 3.08	11.21 ± 1.59	11.26 ± 1.44	0 ± 0	0.15 ± 0.00	0.12 ± 0.03	0.13 ± 0.03	0.03 ± 0.03	0.03 ± 0.03	0.03 ± 0.03	0 ± 0
Bacteria;Bacteroidetes;Bacteroidia;Bacteroidales;Tannerellaceae;Parabacteroides;Parabacteroides distasonis	0.04 ± 0.01	2.92 ± 0.57	1.50 ± 0.24	1.49 ± 0.29	2.56 ± 0.31	3.26 ± 0.49	2.35 ± 0.51	2.75 ± 0.22	3.15 ± 0.37	2.92 ± 0.39	2.56 ± 0.51	2.43 ± 0.18	2.24 ± 0.28	4.34 ± 0.48	2.34 ± 0.19	0.16 ± 0.06	0.52 ± 0.06
Bacteria;Firmicutes;Erysipelotrichia;Erysipelotrichales;Erysipelotrichaceae;Turicibacter;Turicibacter sp LA61	0 ± 0	4.49 ± 0.85	0.67 ± 0.10	0 ± 0	2.97 ± 0.84	1.35 ± 0.83	3.73 ± 1.33	6.87 ± 1.51	5.70 ± 0.82	4.21 ± 0.40	1.55 ± 0.23	0.80 ± 0.22	0.54 ± 0.18	0 ± 0	0.80 ± 0.27	0.39 ± 0.18	0.17 ± 0.08
Bacteria;Firmicutes;Clostridia;Clostridiales;Lachnospiraceae;Dorea;Dorea longicatena	2.07 ± 0.04	0.91 ± 0.11	0.62 ± 0.14	0.66 ± 0.07	0.70 ± 0.14	1.15 ± 0.18	2.00 ± 0.41	1.65 ± 0.36	0.84 ± 0.09	1.06 ± 0.22	2.00 ± 0.16	1.71 ± 0.23	1.38 ± 0.07	1.98 ± 0.05	3.34 ± 0.27	2.99 ± 0.28	3.06 ± 0.32
Bacteria;Firmicutes;Clostridia;Clostridiales;Ruminococcaceae;Ruminococcus;Ruminococcus bromii	1.52 ± 0.03	1.95 ± 0.13	1.62 ± 0.18	1.48 ± 0.32	0.63 ± 0.41	2.08 ± 0.29	3.08 ± 0.60	2.23 ± 0.63	1.66 ± 0.50	2.44 ± 0.25	0.08 ± 0.08	0.34 ± 0.15	0.73 ± 0.24	1.01 ± 0.11	0.89 ± 0.28	1.01 ± 0.06	0.99 ± 0.13
Bacteria;Bacteroidetes;Bacteroidia;Bacteroidales;Tannerellaceae;Parabacteroides;Parabacteroides goldsteinii	0 ± 0	0.82 ± 0.08	1.70 ± 0.20	2.12 ± 0.14	1.67 ± 0.20	0.86 ± 0.10	1.83 ± 0.22	2.03 ± 0.17	2.55 ± 0.26	0.79 ± 0.04	1.86 ± 0.26	2.89 ± 0.29	3.25 ± 0.45	0.55 ± 0.06	1.03 ± 0.14	0.81 ± 0.05	0.94 ± 0.09
Bacteria;Actinobacteria;Actinobacteria;Bifidobacteriales;Bifidobacteriaceae;Bifidobacterium;Bifidobacterium pseudolongum	0 ± 0	0 ± 0	1.90 ± 0.26	4.74 ± 0.95	8.13 ± 1.30	0 ± 0	0 ± 0	0 ± 0	0 ± 0	2.30 ± 0.74	1.17 ± 0.66	2.33 ± 0.91	0.88 ± 0.36	0 ± 0	0 ± 0	0 ± 0	0 ± 0
Bacteria;Firmicutes;Bacilli;Lactobacillales;Lactobacillaceae;Lactobacillus;Lactobacillus johnsonii	0 ± 0	4.28 ± 1.20	5.94 ± 1.36	6.89 ± 1.33	1.39 ± 0.18	0.16 ± 0.10	0.60 ± 0.30	0.78 ± 0.22	0.65 ± 0.11	1.03 ± 0.29	0 ± 0	0 ± 0	0 ± 0	0 ± 0	0 ± 0	0 ± 0	0 ± 0
Bacteria;Firmicutes;Clostridia;Clostridiales;Lachnospiraceae;Blautia;Blautia sp MarseilleP2398	1.62 ± 0.03	1.28 ± 0.29	0 ± 0	0 ± 0	0 ± 0	1.42 ± 0.24	0.45 ± 0.16	0.10 ± 0.04	0.06 ± 0.04	1.41 ± 0.13	1.42 ± 0.33	0.42 ± 0.09	0.15 ± 0.02	3.83 ± 0.26	3.26 ± 0.34	2.59 ± 0.07	2.00 ± 0.30
Bacteria;Firmicutes;Clostridia;Clostridiales;Lachnospiraceae;Blautia;Blautia massiliensis	4.23 ± 0.05	0.56 ± 0.06	0.13 ± 0.04	0.23 ± 0.15	0.07 ± 0.04	0.57 ± 0.13	0.70 ± 0.09	1.02 ± 0.20	0.73 ± 0.09	0.58 ± 0.10	1.47 ± 0.64	2.01 ± 0.44	1.39 ± 0.05	0.67 ± 0.05	0.67 ± 0.04	0.64 ± 0.03	0.65 ± 0.03
Bacteria;Proteobacteria;Deltaproteobacteria;Desulfovibrionales;Desulfovibrionaceae;Bilophila;Bilophila wadsworthia	0 ± 0	1.82 ± 0.33	1.31 ± 0.11	1.76 ± 0.23	1.36 ± 0.16	1.99 ± 0.21	1.33 ± 0.24	1.61 ± 0.17	1.74 ± 0.26	1.60 ± 0.21	1.53 ± 0.21	1.08 ± 0.17	1.45 ± 0.21	0.78 ± 0.06	0.65 ± 0.05	0.69 ± 0.03	0.71 ± 0.07
Bacteria;Firmicutes;Clostridia;Clostridiales;Lachnospiraceae;Blautia;Blautia obeum	3.04 ± 0.04	0.90 ± 0.10	0.14 ± 0.08	0.09 ± 0.05	0.04 ± 0.04	1.03 ± 0.07	0.65 ± 0.06	0.51 ± 0.04	0.54 ± 0.06	0.77 ± 0.09	1.12 ± 0.08	0.95 ± 0.11	0.52 ± 0.14	1.66 ± 0.08	1.72 ± 0.22	1.12 ± 0.01	1.33 ± 0.06
Bacteria;Firmicutes;Clostridia;Clostridiales;Ruminococcaceae;Ruminococcus;Ruminococcus sp 5139BFAA	1.91 ± 0.04	1.22 ± 0.20	0 ± 0	0.05 ± 0.05	0.05 ± 0.05	1.57 ± 0.09	0.48 ± 0.11	0.24 ± 0.02	0.13 ± 0.05	1.16 ± 0.09	1.30 ± 0.22	0.55 ± 0.15	0.28 ± 0.03	2.96 ± 0.17	2.05 ± 0.54	1.91 ± 0.03	1.53 ± 0.14
Bacteria;Bacteroidetes;Bacteroidia;Bacteroidales;Tannerellaceae;Parabacteroides;Parabacteroides merdae	0.03 ± 0.01	0.65 ± 0.06	0.20 ± 0.07	0.48 ± 0.13	0.93 ± 0.15	0.77 ± 0.10	1.69 ± 0.75	1.57 ± 0.52	1.37 ± 0.18	0.67 ± 0.13	1.16 ± 0.12	1.57 ± 0.15	1.60 ± 0.08	0.47 ± 0.07	1.77 ± 0.25	2.05 ± 0.21	2.02 ± 0.25
Bacteria;Firmicutes;Clostridia;Clostridiales;Lachnospiraceae;Blautia;Ruminococcus torques	2.13 ± 0.03	0.63 ± 0.22	0.14 ± 0.05	0.53 ± 0.07	0.68 ± 0.33	0.73 ± 0.07	1.15 ± 0.17	1.73 ± 0.27	1.62 ± 0.25	0.48 ± 0.12	0.91 ± 0.09	1.14 ± 0.16	1.53 ± 0.26	1.14 ± 0.18	0.57 ± 0.19	0.38 ± 0.08	0.33 ± 0.14
Bacteria;Firmicutes;Clostridia;Clostridiales;Ruminococcaceae;Ruminiclostridium;Eubacterium siraeum	0 ± 0	1.41 ± 0.16	0.51 ± 0.30	0 ± 0	0.30 ± 0.30	2.09 ± 0.62	4.25 ± 0.86	3.16 ± 0.84	2.31 ± 0.85	0.73 ± 0.33	0 ± 0	0 ± 0	0 ± 0	0.92 ± 0.07	0.77 ± 0.39	0.68 ± 0.19	0.60 ± 0.12
Bacteria;Firmicutes;Clostridia;Clostridiales;Ruminococcaceae;Ruminococcus;Ruminococcus callidus	0.29 ± 0.01	0.62 ± 0.28	0.09 ± 0.05	1.31 ± 0.44	0.50 ± 0.40	0.86 ± 0.15	1.95 ± 0.43	1.56 ± 0.43	1.44 ± 0.40	0.98 ± 0.23	2.05 ± 0.49	2.10 ± 0.59	2.26 ± 0.84	0.44 ± 0.05	0.36 ± 0.17	0.37 ± 0.06	0.34 ± 0.06
Bacteria;Firmicutes;Clostridia;Clostridiales;Clostridiaceae;Clostridium;Clostridium disporicum	0.96 ± 0.05	1.25 ± 0.26	0.05 ± 0.05	0 ± 0	0 ± 0	0 ± 0	0.59 ± 0.30	2.78 ± 0.22	3.16 ± 0.17	0.77 ± 0.06	1.79 ± 0.24	2.17 ± 0.48	2.04 ± 0.42	0 ± 0	0.10 ± 0.06	0.09 ± 0.09	0.16 ± 0.10
Bacteria;Firmicutes;Bacilli;Lactobacillales;Lactobacillaceae;Lactobacillus;Lactobacillus gasseri	0 ± 0	2.40 ± 0.36	2.51 ± 0.33	2.50 ± 0.44	0.62 ± 0.08	0.95 ± 0.20	0.63 ± 0.18	0.96 ± 0.27	0.71 ± 0.16	3.22 ± 0.76	0.40 ± 0.07	0.97 ± 0.59	0.11 ± 0.05	0 ± 0	0 ± 0	0 ± 0	0 ± 0
Bacteria;Bacteroidetes;Bacteroidia;Bacteroidales;Prevotellaceae;Prevotella;Prevotella sp MarseilleP3667	2.13 ± 0.15	0.39 ± 0.01	0.71 ± 0.29	0.38 ± 0.01	0.38 ± 0.00	0.40 ± 0.01	0.42 ± 0.01	0.38 ± 0.02	0.42 ± 0.01	0.37 ± 0.01	0.38 ± 0.01	0.47 ± 0.01	0.48 ± 0.02	1.01 ± 0.40	1.44 ± 0.75	2.01 ± 0.58	0.62 ± 0.12
Bacteria;Firmicutes;Clostridia;Clostridiales;Lachnospiraceae;Lachnoclostridium;Clostridium aldenense	0 ± 0	1.27 ± 0.18	4.37 ± 0.24	3.82 ± 0.47	4.37 ± 0.49	0 ± 0	0 ± 0	0 ± 0	0 ± 0	0 ± 0	0 ± 0	0 ± 0	0.49 ± 0.49	0 ± 0	0 ± 0	0 ± 0	0 ± 0
Bacteria;Verrucomicrobia;Verrucomicrobiae;Verrucomicrobiales;Akkermansiaceae;Akkermansia;Akkermansia muciniphila	0 ± 0	0 ± 0	0 ± 0	0 ± 0	0 ± 0	0 ± 0	0 ± 0	0 ± 0	0 ± 0	0 ± 0	0 ± 0	0 ± 0	0 ± 0	2.53 ± 0.21	3.72 ± 0.29	4.33 ± 0.35	4.02 ± 0.27
Bacteria;Firmicutes;Clostridia;Clostridiales;Ruminococcaceae;Gemmiger;Gemmiger formicilis	2.51 ± 0.04	0.97 ± 0.08	0.09 ± 0.09	0.29 ± 0.08	0.11 ± 0.07	0.90 ± 0.14	0 ± 0	0.05 ± 0.05	0 ± 0	0.85 ± 0.17	1.05 ± 0.25	1.44 ± 0.21	0.96 ± 0.15	0.49 ± 0.07	0.56 ± 0.11	0.53 ± 0.12	0.49 ± 0.08
Bacteria;Bacteroidetes;Bacteroidia;Bacteroidales;Prevotellaceae;Prevotella;Prevotella copri	1.61 ± 0.11	0.27 ± 0.01	0.46 ± 0.19	0.28 ± 0.01	0.27 ± 0.01	0.29 ± 0.01	0.30 ± 0.01	0.27 ± 0.01	0.28 ± 0.01	0.27 ± 0.00	0.29 ± 0.00	0.31 ± 0.01	0.34 ± 0.01	1.12 ± 0.52	1.82 ± 1.08	2.56 ± 0.79	0.64 ± 0.17
Bacteria;Bacteroidetes;Bacteroidia;Bacteroidales;Bacteroidaceae;Bacteroides;Bacteroides sp 2122	0 ± 0	0.59 ± 0.05	1.52 ± 0.08	1.43 ± 0.07	1.38 ± 0.19	0.35 ± 0.04	0.43 ± 0.23	0.68 ± 0.18	0.77 ± 0.20	0.80 ± 0.13	1.23 ± 0.33	1.23 ± 0.22	1.29 ± 0.02	0.66 ± 0.18	0.42 ± 0.14	0.53 ± 0.12	0.38 ± 0.13
Bacteria;Firmicutes;Erysipelotrichia;Erysipelotrichales;Erysipelotrichaceae;Erysipelatoclostridium;Clostridium saccharogumia	0 ± 0	1.13 ± 0.20	0.33 ± 0.17	0.91 ± 0.20	0.96 ± 0.13	1.05 ± 0.09	1.06 ± 0.19	0.77 ± 0.13	0.76 ± 0.15	0.87 ± 0.11	1.27 ± 0.07	1.07 ± 0.18	0.70 ± 0.09	0.58 ± 0.04	0.59 ± 0.07	0.43 ± 0.05	0.38 ± 0.03
Bacteria;Actinobacteria;Coriobacteriia;Coriobacteriales;Coriobacteriaceae;Collinsella;Collinsella aerofaciens	3.07 ± 0.09	0.56 ± 0.24	0.08 ± 0.05	0.11 ± 0.08	0.23 ± 0.12	0.38 ± 0.05	0.17 ± 0.07	0.24 ± 0.08	0.24 ± 0.12	0.36 ± 0.04	0.38 ± 0.06	0.26 ± 0.07	0 ± 0	0.45 ± 0.03	0.50 ± 0.10	0.64 ± 0.09	0.85 ± 0.08
Bacteria;Bacteroidetes;Bacteroidia;Bacteroidales;Bacteroidaceae;Bacteroides;Bacteroides xylanisolvens	0.84 ± 0.02	0.74 ± 0.10	0.68 ± 0.28	0.84 ± 0.37	0.58 ± 0.24	0.20 ± 0.09	0.10 ± 0.10	0.06 ± 0.06	0.23 ± 0.15	0.82 ± 0.10	0.68 ± 0.37	0.29 ± 0.29	0.25 ± 0.25	1.24 ± 0.36	0.55 ± 0.19	0.63 ± 0.22	0.34 ± 0.18
Bacteria;Firmicutes;Clostridia;Clostridiales;Lachnospiraceae;Roseburia;Roseburia sp MC37	2.29 ± 0.07	1.07 ± 0.42	0.11 ± 0.07	1.01 ± 0.54	0.71 ± 0.69	0.74 ± 0.28	0 ± 0	0 ± 0	0 ± 0	1.19 ± 0.51	0 ± 0	0 ± 0	0 ± 0	0 ± 0	0 ± 0	0 ± 0	0 ± 0
Bacteria;Firmicutes;Clostridia;Clostridiales;Lachnospiraceae;Lachnoclostridium;Clostridium lavalense	0 ± 0	0.30 ± 0.03	1.01 ± 0.08	0.93 ± 0.11	1.02 ± 0.10	0.92 ± 0.15	0.86 ± 0.11	0.76 ± 0.11	1.13 ± 0.18	0.43 ± 0.11	0.90 ± 0.08	1.04 ± 0.14	0.74 ± 0.14	0.34 ± 0.14	0 ± 0	0 ± 0	0 ± 0
Bacteria;Firmicutes;Erysipelotrichia;Erysipelotrichales;Erysipelotrichaceae;Holdemanella;Holdemanella biformis	2.66 ± 0.11	0.08 ± 0.08	0.19 ± 0.06	0.09 ± 0.04	0.02 ± 0.02	0.02 ± 0.02	0 ± 0	0 ± 0	0 ± 0	0.13 ± 0.10	0.03 ± 0.03	0.03 ± 0.03	0 ± 0	0.86 ± 0.12	0.82 ± 0.08	0.87 ± 0.03	0.74 ± 0.07
Bacteria;Bacteroidetes;Bacteroidia;Bacteroidales;Bacteroidaceae;Bacteroides;Bacteroides acidifaciens	0 ± 0	1.08 ± 0.12	0.83 ± 0.10	0.28 ± 0.18	0.23 ± 0.06	0.87 ± 0.19	0.64 ± 0.28	0.28 ± 0.12	0.33 ± 0.20	1.10 ± 0.22	1.03 ± 0.48	0.66 ± 0.31	0.94 ± 0.30	0.22 ± 0.06	0.76 ± 0.24	0.56 ± 0.14	0.61 ± 0.16
Bacteria;Firmicutes;Clostridia;Clostridiales;Lachnospiraceae;Fusicatenibacter;Fusicatenibacter saccharivorans	1.01 ± 0.04	0.06 ± 0.06	0 ± 0	0 ± 0	0 ± 0	0.23 ± 0.15	0.21 ± 0.09	0.25 ± 0.08	0.25 ± 0.06	0.25 ± 0.16	0.22 ± 0.08	0.24 ± 0.03	0.07 ± 0.07	3.13 ± 0.52	0.60 ± 0.06	1.03 ± 0.20	0.96 ± 0.24
Bacteria;Firmicutes;Clostridia;Clostridiales;Clostridiaceae;Clostridium;Clostridium sp BGC151	0.40 ± 0.02	0.64 ± 0.17	0 ± 0	0 ± 0	0 ± 0	0.12 ± 0.07	0.36 ± 0.12	2.04 ± 0.69	1.97 ± 0.53	0.43 ± 0.03	0.89 ± 0.20	1.01 ± 0.22	1.04 ± 0.19	0 ± 0	0 ± 0	0.08 ± 0.08	0.14 ± 0.09
Bacteria;Firmicutes;Clostridia;Clostridiales;Lachnospiraceae;Blautia;Blautia wexlerae	0.71 ± 0.02	0.56 ± 0.09	0 ± 0	0 ± 0	0 ± 0	0.85 ± 0.09	0.18 ± 0.08	0 ± 0	0 ± 0	0.56 ± 0.06	0.55 ± 0.12	0.25 ± 0.06	0 ± 0	1.53 ± 0.08	0.99 ± 0.08	0.84 ± 0.05	0.62 ± 0.04
Bacteria;Proteobacteria;Betaproteobacteria;Burkholderiales;Sutterellaceae;Sutterella;Sutterella wadsworthensis	0.01 ± 0.01	0.54 ± 0.03	0 ± 0	0.03 ± 0.03	0.42 ± 0.10	0.53 ± 0.05	0.58 ± 0.15	0.47 ± 0.15	0.39 ± 0.09	0.37 ± 0.04	0.47 ± 0.04	0.49 ± 0.06	0.38 ± 0.04	0.83 ± 0.07	1.05 ± 0.16	0.97 ± 0.07	1.02 ± 0.07
Bacteria;Firmicutes;Clostridia;Clostridiales;Eubacteriaceae;Eubacterium;Eubacterium limosum	0 ± 0	0.30 ± 0.02	0.40 ± 0.03	0.37 ± 0.04	0.49 ± 0.04	0.53 ± 0.05	0.63 ± 0.03	0.68 ± 0.03	0.80 ± 0.06	0 ± 0	0.45 ± 0.04	0.63 ± 0.03	0.69 ± 0.02	0.59 ± 0.06	0.61 ± 0.04	0.59 ± 0.05	0.59 ± 0.02
Bacteria;Firmicutes;Clostridia;Clostridiales;Lachnospiraceae;Anaerostipes;Anaerostipes hadrus	0.66 ± 0.01	0.53 ± 0.14	0.14 ± 0.02	0.24 ± 0.06	0.21 ± 0.08	0.21 ± 0.12	0.07 ± 0.07	0 ± 0	0 ± 0	0.28 ± 0.05	0.31 ± 0.05	0.37 ± 0.02	0.25 ± 0.10	0.78 ± 0.06	1.17 ± 0.10	1.00 ± 0.08	1.01 ± 0.08
Bacteria;Firmicutes;Clostridia;Clostridiales;Ruminococcaceae;Subdoligranulum;Subdoligranulum variabile	1.91 ± 0.03	0.40 ± 0.03	0.13 ± 0.08	0.03 ± 0.03	0 ± 0	0.42 ± 0.07	0 ± 0	0 ± 0	0 ± 0	0.34 ± 0.07	0.49 ± 0.13	0.66 ± 0.08	0.29 ± 0.08	0.10 ± 0.10	0.25 ± 0.12	0.13 ± 0.13	0.16 ± 0.10
Bacteria;Firmicutes;Bacilli;Lactobacillales;Streptococcaceae;Streptococcus;Streptococcus equinus	2.68 ± 0.07	0 ± 0	0.05 ± 0.05	0 ± 0	0 ± 0	0.04 ± 0.04	0.03 ± 0.03	0 ± 0	0 ± 0	0 ± 0	0 ± 0	0 ± 0	0.02 ± 0.02	0.47 ± 0.15	0.25 ± 0.06	0.36 ± 0.15	0.05 ± 0.05
Bacteria;Bacteroidetes;Bacteroidia;Bacteroidales;Rikenellaceae;Alistipes;Alistipes finegoldii	0 ± 0	0.23 ± 0.07	0 ± 0	0.06 ± 0.06	0 ± 0	0.27 ± 0.04	0.62 ± 0.28	0.38 ± 0.08	0.36 ± 0.04	0.31 ± 0.06	0.52 ± 0.25	0.93 ± 0.18	0.77 ± 0.14	0.74 ± 0.09	1.01 ± 0.13	0.92 ± 0.10	0.72 ± 0.13
Bacteria;Firmicutes;Clostridia;Clostridiales;Lachnospiraceae;Blautia;Blautia sp MarseilleP3087	0.99 ± 0.02	0.07 ± 0.05	0 ± 0	0.03 ± 0.03	0 ± 0	0.52 ± 0.15	0.53 ± 0.08	0.44 ± 0.07	0.37 ± 0.02	0.44 ± 0.06	0.55 ± 0.03	0.36 ± 0.08	0.23 ± 0.07	0.36 ± 0.15	0.72 ± 0.11	0.43 ± 0.03	0.42 ± 0.04
Bacteria;Bacteroidetes;Bacteroidia;Bacteroidales;Bacteroidaceae;Bacteroides;Bacteroides stercorirosoris	0 ± 0	0 ± 0	0 ± 0	0 ± 0	0 ± 0	1.85 ± 0.59	2.30 ± 0.64	1.70 ± 0.46	1.72 ± 0.45	0 ± 0	0 ± 0	0 ± 0	0 ± 0	0 ± 0	0 ± 0	0 ± 0	0 ± 0
Bacteria;Firmicutes;Clostridia;Clostridiales;Lachnospiraceae;Lachnoclostridium;Clostridium symbiosum	0 ± 0	0 ± 0	0 ± 0	0.07 ± 0.07	0 ± 0	0.92 ± 0.12	1.05 ± 0.09	0.96 ± 0.06	1.01 ± 0.19	0.70 ± 0.09	1.23 ± 0.09	1.08 ± 0.09	0.87 ± 0.07	0 ± 0	0 ± 0	0 ± 0	0 ± 0
Bacteria;Proteobacteria;Betaproteobacteria;Burkholderiales;Sutterellaceae;Sutterella;Sutterella sp KLE1602	0 ± 0	0.50 ± 0.03	0 ± 0	0.02 ± 0.02	0.50 ± 0.11	0.44 ± 0.02	0.47 ± 0.12	0.37 ± 0.12	0.35 ± 0.06	0.33 ± 0.04	0.39 ± 0.02	0.41 ± 0.03	0.32 ± 0.03	0.72 ± 0.06	0.89 ± 0.15	0.81 ± 0.06	0.77 ± 0.05
Bacteria;Bacteroidetes;Bacteroidia;Bacteroidales;Bacteroidaceae;Bacteroides;Bacteroides clarus	0 ± 0	0.44 ± 0.09	0.30 ± 0.03	0.29 ± 0.06	0.30 ± 0.06	0.16 ± 0.01	0.11 ± 0.05	0.18 ± 0.07	0.09 ± 0.06	0.25 ± 0.04	0.12 ± 0.07	0.18 ± 0.05	0.12 ± 0.03	1.63 ± 0.12	0.96 ± 0.13	1.12 ± 0.22	0.78 ± 0.33
Bacteria;Firmicutes;Clostridia;Clostridiales;Ruminococcaceae;Ruthenibacterium;Ruthenibacterium lactatiformans	0 ± 0	0 ± 0	0.54 ± 0.15	1.66 ± 0.37	2.28 ± 0.40	0.04 ± 0.04	0.09 ± 0.09	0.31 ± 0.10	0.48 ± 0.17	0 ± 0	0.36 ± 0.13	0.32 ± 0.09	0.41 ± 0.04	0 ± 0	0.06 ± 0.06	0.11 ± 0.08	0 ± 0
Bacteria;Bacteroidetes;Bacteroidia;Bacteroidales;Odoribacteraceae;Odoribacter;Odoribacter splanchnicus	0 ± 0	1.02 ± 0.09	0.22 ± 0.06	0.50 ± 0.13	0.93 ± 0.09	0.34 ± 0.02	0.29 ± 0.01	0.35 ± 0.02	0.40 ± 0.02	0.29 ± 0.01	0.34 ± 0.02	0.42 ± 0.03	0.45 ± 0.01	0.40 ± 0.01	0.48 ± 0.07	0.25 ± 0.04	0.26 ± 0.05
Bacteria;Firmicutes;Clostridia;Clostridiales;Ruminococcaceae;Ruminococcus;Ruminococcus sp MarseilleP328	0.55 ± 0.01	0.19 ± 0.06	0 ± 0	0.04 ± 0.04	0 ± 0	0.56 ± 0.23	0.34 ± 0.15	0.13 ± 0.05	0.14 ± 0.04	0.28 ± 0.04	0.22 ± 0.08	0.41 ± 0.10	0.49 ± 0.08	0.29 ± 0.05	0.36 ± 0.06	0.97 ± 0.19	1.24 ± 0.28
Bacteria;Firmicutes;Clostridia;Clostridiales;Lachnospiraceae;Blautia;Blautia sp YL58	0 ± 0	0.03 ± 0.03	1.61 ± 0.20	2.19 ± 0.31	2.37 ± 0.23	0 ± 0	0 ± 0	0 ± 0	0 ± 0	0 ± 0	0 ± 0	0 ± 0	0 ± 0	0 ± 0	0 ± 0	0 ± 0	0 ± 0
Bacteria;Bacteroidetes;Bacteroidia;Bacteroidales;Prevotellaceae;Prevotella;Prevotella sp MarseilleP2931	2.79 ± 0.17	0 ± 0	0 ± 0	0 ± 0	0 ± 0	0 ± 0	0 ± 0	0 ± 0	0 ± 0	0 ± 0	0 ± 0	0 ± 0	0 ± 0	0 ± 0	0 ± 0	0 ± 0	0 ± 0
Bacteria;Firmicutes;Erysipelotrichia;Erysipelotrichales;Erysipelotrichaceae;Catenibacterium;Catenibacterium mitsuokai	0.38 ± 0.10	0 ± 0	0.21 ± 0.21	0.23 ± 0.06	0.27 ± 0.07	0.21 ± 0.17	0.38 ± 0.14	0.21 ± 0.17	0.27 ± 0.17	0.32 ± 0.21	0.71 ± 0.24	0.52 ± 0.12	0.30 ± 0.08	0.16 ± 0.16	1.07 ± 0.07	0.50 ± 0.22	0.47 ± 0.12
Bacteria;Firmicutes;Clostridia;Clostridiales;Lachnospiraceae;Blautia;Blautia sp MC32	0.51 ± 0.01	0.40 ± 0.08	0 ± 0	0 ± 0	0 ± 0	0.50 ± 0.04	0.13 ± 0.05	0 ± 0	0 ± 0	0.41 ± 0.04	0.42 ± 0.10	0.11 ± 0.06	0 ± 0	1.09 ± 0.08	0.91 ± 0.10	0.72 ± 0.02	0.54 ± 0.07
Bacteria;Firmicutes;Clostridia;Clostridiales;Lachnospiraceae;Dorea;Dorea formicigenerans	1.03 ± 0.03	0.42 ± 0.05	0 ± 0	0 ± 0	0 ± 0	0.24 ± 0.05	0 ± 0	0.07 ± 0.07	0 ± 0	0.29 ± 0.01	0.33 ± 0.04	0.30 ± 0.03	0.18 ± 0.02	0.53 ± 0.03	0.66 ± 0.08	0.60 ± 0.08	0.44 ± 0.06
Bacteria;Firmicutes;Bacilli;Lactobacillales;Streptococcaceae;Streptococcus;Streptococcus thermophilus	0 ± 0	0.49 ± 0.06	0.72 ± 0.10	0.57 ± 0.13	0.67 ± 0.11	0.34 ± 0.12	0.33 ± 0.12	0.50 ± 0.20	0.56 ± 0.12	0.44 ± 0.07	0.44 ± 0.07	0.50 ± 0.05	0.72 ± 0.14	0 ± 0	0 ± 0	0 ± 0	0 ± 0
Bacteria;Firmicutes;Clostridia;Clostridiales;Lachnospiraceae;Blautia;Blautia sp MarseilleP3387	0.52 ± 0.02	0.43 ± 0.18	0 ± 0	0 ± 0	0 ± 0	0.42 ± 0.28	0.33 ± 0.21	0.43 ± 0.22	0.17 ± 0.06	0.30 ± 0.15	0.98 ± 0.44	0.48 ± 0.21	0.24 ± 0.10	0.06 ± 0.04	0.10 ± 0.04	0.24 ± 0.02	0.68 ± 0.24
Bacteria;Firmicutes;Clostridia;Clostridiales;Ruminococcaceae;Ruminococcus;Ruminococcus sp A254MGS254	0.31 ± 0.01	0.37 ± 0.09	0.32 ± 0.02	0.11 ± 0.07	0.13 ± 0.05	0 ± 0	0.34 ± 0.06	0.80 ± 0.14	1.27 ± 0.24	0.11 ± 0.07	0.55 ± 0.07	0.68 ± 0.14	0.62 ± 0.17	0 ± 0	0 ± 0	0 ± 0	0 ± 0
Bacteria;Firmicutes;Clostridia;Clostridiales;Oscillospiraceae;Marseillibacter;Marseillibacter massiliensis	0.03 ± 0.01	0.51 ± 0.12	0.19 ± 0.08	0.11 ± 0.05	0.07 ± 0.05	0.39 ± 0.19	0.39 ± 0.12	0.43 ± 0.16	0.24 ± 0.07	0.46 ± 0.05	0.58 ± 0.12	0.63 ± 0.07	0.37 ± 0.19	0.26 ± 0.10	0.30 ± 0.18	0.34 ± 0.08	0.33 ± 0.05
Bacteria;Firmicutes;Clostridia;Clostridiales;Lachnospiraceae;Roseburia;Roseburia inulinivorans	1.83 ± 0.04	0.20 ± 0.10	0 ± 0	0 ± 0	0 ± 0	0.35 ± 0.10	0 ± 0	0 ± 0	0 ± 0	0.06 ± 0.06	0 ± 0	0 ± 0	0 ± 0	0.05 ± 0.03	0.13 ± 0.03	0.17 ± 0.02	0.11 ± 0.06
Bacteria;Firmicutes;Clostridia;Clostridiales;Peptostreptococcaceae;Intestinibacter;Intestinibacter bartlettii	1.21 ± 0.04	0.13 ± 0.06	0.07 ± 0.04	0.08 ± 0.08	0.18 ± 0.18	0.12 ± 0.05	0.87 ± 0.42	0.40 ± 0.20	0.37 ± 0.18	0.05 ± 0.05	0 ± 0	0 ± 0	0 ± 0	0.14 ± 0.09	0 ± 0	0 ± 0	0 ± 0
Bacteria;Bacteroidetes;Bacteroidia;Bacteroidales;Bacteroidaceae;Bacteroides;Bacteroides sp 1130	0 ± 0	0.52 ± 0.07	0.35 ± 0.18	0.55 ± 0.25	0.31 ± 0.13	0.18 ± 0.06	0.04 ± 0.04	0 ± 0	0.08 ± 0.08	0.59 ± 0.09	0.34 ± 0.22	0.16 ± 0.16	0.15 ± 0.15	0.84 ± 0.23	0.35 ± 0.18	0.35 ± 0.15	0.24 ± 0.14
Bacteria;Proteobacteria;Gammaproteobacteria;Enterobacterales;Enterobacteriaceae;Escherichia;Escherichia coli	1.38 ± 0.05	0.08 ± 0.03	0.09 ± 0.09	0 ± 0	0 ± 0	0.02 ± 0.02	0.04 ± 0.03	0 ± 0	0.04 ± 0.03	0.02 ± 0.02	0 ± 0	0.07 ± 0.03	0.05 ± 0.03	0.14 ± 0.10	0.53 ± 0.17	0.56 ± 0.07	0.28 ± 0.07
Bacteria;Firmicutes;Clostridia;Clostridiales;Eubacteriaceae;Eubacterium;Eubacterium eligens	0.62 ± 0.03	0.15 ± 0.10	0 ± 0	0 ± 0	0 ± 0	0.07 ± 0.04	1.07 ± 0.47	1.66 ± 0.50	0.62 ± 0.34	0.06 ± 0.06	0 ± 0	0 ± 0	0 ± 0	0.04 ± 0.04	0.06 ± 0.04	0 ± 0	0.04 ± 0.04
Bacteria;Firmicutes;Clostridia;Clostridiales;Lachnospiraceae;Roseburia;Roseburia intestinalis	0.40 ± 0.01	0 ± 0	0 ± 0	0 ± 0	0 ± 0	0 ± 0	0 ± 0	0 ± 0	0 ± 0	0 ± 0	0 ± 0	0 ± 0	0 ± 0	0.84 ± 0.23	1.22 ± 0.63	1.02 ± 0.32	1.12 ± 0.25
Bacteria;Bacteroidetes;Bacteroidia;Bacteroidales;Bacteroidaceae;Bacteroides;Bacteroides faecis	0 ± 0	0.14 ± 0.06	0.70 ± 0.07	0.29 ± 0.12	0.12 ± 0.12	0.72 ± 0.09	0.77 ± 0.41	0 ± 0	0 ± 0	0.45 ± 0.13	0.92 ± 0.85	0.41 ± 0.41	0.30 ± 0.30	0 ± 0	0 ± 0	0.27 ± 0.17	0.31 ± 0.19
Bacteria;Firmicutes;Erysipelotrichia;Erysipelotrichales;Erysipelotrichaceae;Dielma;Dielma fastidiosa	0 ± 0	0.33 ± 0.10	0.70 ± 0.11	0.62 ± 0.15	0.95 ± 0.20	0.42 ± 0.10	0.20 ± 0.03	0.14 ± 0.02	0.12 ± 0.04	0.36 ± 0.05	0.48 ± 0.10	0.28 ± 0.04	0.26 ± 0.02	0.06 ± 0.03	0.04 ± 0.03	0 ± 0	0 ± 0
Bacteria;Firmicutes;Clostridia;Clostridiales;Lachnospiraceae;Roseburia;Roseburia sp 831b	1.11 ± 0.18	0 ± 0	0 ± 0	0 ± 0	0 ± 0	0 ± 0	0 ± 0	0 ± 0	0 ± 0	0 ± 0	0 ± 0	0 ± 0	0 ± 0	0.41 ± 0.18	0.49 ± 0.21	0.43 ± 0.13	0.69 ± 0.09
Bacteria;Proteobacteria;Betaproteobacteria;Burkholderiales;Sutterellaceae;Parasutterella;Parasutterella excrementihominis	0 ± 0	0 ± 0	0.70 ± 0.08	1.02 ± 0.09	0.62 ± 0.11	0.02 ± 0.02	0.26 ± 0.14	0.51 ± 0.18	0.77 ± 0.17	0.05 ± 0.03	0 ± 0	0.16 ± 0.04	0.46 ± 0.07	0 ± 0	0 ± 0	0 ± 0	0 ± 0
Bacteria;Firmicutes;Clostridia;Clostridiales;Eubacteriaceae;Eubacterium;Eubacterium ventriosum	0 ± 0	0.03 ± 0.03	0 ± 0	0 ± 0	0 ± 0	0 ± 0	0 ± 0	0 ± 0	0 ± 0	0 ± 0	0 ± 0	0 ± 0	0 ± 0	0.72 ± 0.28	0.97 ± 0.23	1.50 ± 0.09	1.23 ± 0.13
Bacteria;Firmicutes;Clostridia;Clostridiales;;Flavonifractor;Flavonifractor plautii	0 ± 0	0.27 ± 0.05	0.44 ± 0.06	0.61 ± 0.09	0.62 ± 0.09	0.22 ± 0.03	0.10 ± 0.05	0.05 ± 0.03	0.20 ± 0.09	0.15 ± 0.04	0.17 ± 0.01	0.20 ± 0.01	0.34 ± 0.04	0.19 ± 0.09	0.15 ± 0.07	0.18 ± 0.07	0.47 ± 0.12
Bacteria;Firmicutes;Clostridia;Clostridiales;Lachnospiraceae;Roseburia;Roseburia faecis	1.24 ± 0.10	0.26 ± 0.12	0 ± 0	0 ± 0	0 ± 0	0 ± 0	0.08 ± 0.08	0.09 ± 0.09	0.14 ± 0.14	0.38 ± 0.17	0 ± 0	0 ± 0	0 ± 0	0 ± 0	0 ± 0	0.12 ± 0.12	0.37 ± 0.23
Bacteria;Firmicutes;Clostridia;Clostridiales;Oscillospiraceae;Oscillibacter;Oscillibacter sp ER4	0.31 ± 0.01	0.26 ± 0.05	0.21 ± 0.07	0.07 ± 0.04	0.04 ± 0.04	0.06 ± 0.04	0 ± 0	0 ± 0	0 ± 0	0.04 ± 0.02	0 ± 0	0.03 ± 0.03	0.05 ± 0.03	1.05 ± 0.03	0.89 ± 0.25	0.48 ± 0.17	0.39 ± 0.07
Bacteria;Bacteroidetes;Bacteroidia;Bacteroidales;Odoribacteraceae;Butyricimonas;Butyricimonas virosa	0 ± 0	0.20 ± 0.02	0.40 ± 0.03	0.35 ± 0.02	0.33 ± 0.05	0.24 ± 0.02	0.33 ± 0.04	0.31 ± 0.02	0.34 ± 0.03	0.20 ± 0.02	0.27 ± 0.02	0.34 ± 0.02	0.38 ± 0.04	0.03 ± 0.03	0.22 ± 0.02	0.24 ± 0.03	0.22 ± 0.04
Bacteria;Firmicutes;Clostridia;Clostridiales;Lachnospiraceae;Blautia;Blautia provencensis	0.41 ± 0.01	0.27 ± 0.05	0 ± 0	0 ± 0	0 ± 0	0.28 ± 0.04	0.04 ± 0.03	0 ± 0	0 ± 0	0.22 ± 0.05	0.27 ± 0.04	0.03 ± 0.03	0 ± 0	0.68 ± 0.04	0.55 ± 0.05	0.47 ± 0.02	0.57 ± 0.06
Bacteria;Bacteroidetes;Bacteroidia;Bacteroidales;Barnesiellaceae;Barnesiella;Barnesiella intestinihominis	0 ± 0	0.16 ± 0.04	0.03 ± 0.03	0.15 ± 0.05	0.27 ± 0.10	0.15 ± 0.02	0.38 ± 0.10	0.30 ± 0.05	0.29 ± 0.03	0.12 ± 0.03	0.08 ± 0.05	0.19 ± 0.03	0.19 ± 0.06	0.41 ± 0.06	0.66 ± 0.10	0.58 ± 0.06	0.25 ± 0.06
Bacteria;Firmicutes;Clostridia;Clostridiales;Lachnospiraceae;Coprococcus;Coprococcus eutactus	0.44 ± 0.02	0 ± 0	0 ± 0	0 ± 0	0 ± 0	0.03 ± 0.03	0 ± 0	0 ± 0	0 ± 0	0.21 ± 0.07	0.05 ± 0.05	0 ± 0	0 ± 0	1.14 ± 0.60	0.53 ± 0.35	0.56 ± 0.26	0.54 ± 0.24
Bacteria;Firmicutes;Clostridia;Clostridiales;Lachnospiraceae;Lachnoclostridium;Clostridium clostridioforme	0.24 ± 0.01	0 ± 0	0.51 ± 0.06	0.11 ± 0.11	0.29 ± 0.12	0.06 ± 0.06	0.36 ± 0.15	0.09 ± 0.09	0.05 ± 0.05	0.17 ± 0.07	0.12 ± 0.12	0 ± 0	0.21 ± 0.09	0.79 ± 0.18	0.11 ± 0.07	0.34 ± 0.11	0.33 ± 0.10
Bacteria;Firmicutes;Clostridia;Clostridiales;Lachnospiraceae;Roseburia;Roseburia sp 11SE38	1.53 ± 0.25	0.06 ± 0.06	0 ± 0	0 ± 0	0 ± 0	0 ± 0	0.03 ± 0.03	0.03 ± 0.03	0.05 ± 0.05	0.12 ± 0.07	0 ± 0	0 ± 0	0 ± 0	0.13 ± 0.13	0 ± 0	0 ± 0	0.19 ± 0.12
Bacteria;Firmicutes;Clostridia;Clostridiales;Eubacteriaceae;Eubacterium;Eubacterium hallii	1.33 ± 0.04	0.13 ± 0.05	0 ± 0	0 ± 0	0 ± 0	0.17 ± 0.11	0 ± 0	0 ± 0	0 ± 0	0.46 ± 0.06	0.18 ± 0.06	0 ± 0	0 ± 0	0 ± 0	0 ± 0	0 ± 0	0 ± 0
Bacteria;Bacteroidetes;Bacteroidia;Bacteroidales;Bacteroidaceae;Bacteroides;Bacteroides sp G25	0 ± 0	0.27 ± 0.04	0.43 ± 0.07	0.40 ± 0.11	0.47 ± 0.10	0.12 ± 0.03	0.06 ± 0.05	0.08 ± 0.05	0.19 ± 0.12	0.34 ± 0.03	0.30 ± 0.18	0.15 ± 0.15	0.19 ± 0.19	0.42 ± 0.12	0.20 ± 0.08	0.22 ± 0.11	0.10 ± 0.06
Bacteria;Bacteroidetes;Bacteroidia;Bacteroidales;Odoribacteraceae;Butyricimonas;Butyricimonas sp AT11	0 ± 0	0.21 ± 0.02	0.40 ± 0.01	0.33 ± 0.03	0.31 ± 0.05	0.26 ± 0.02	0.33 ± 0.03	0.30 ± 0.01	0.33 ± 0.02	0.21 ± 0.02	0.26 ± 0.02	0.32 ± 0.03	0.36 ± 0.04	0.03 ± 0.03	0.16 ± 0.05	0.13 ± 0.05	0.12 ± 0.05
Bacteria;Firmicutes;Clostridia;Clostridiales;Lachnospiraceae;Lachnoclostridium;Clostridium citroniae	0 ± 0	0 ± 0	0.23 ± 0.04	0.14 ± 0.06	0.07 ± 0.05	0.45 ± 0.15	0.54 ± 0.01	0.58 ± 0.08	0.52 ± 0.05	0.31 ± 0.09	0.55 ± 0.02	0.27 ± 0.07	0.35 ± 0.10	0.14 ± 0.14	0 ± 0	0 ± 0	0 ± 0
Bacteria;Actinobacteria;Actinobacteria;Bifidobacteriales;Bifidobacteriaceae;Bifidobacterium;Bifidobacterium adolescentis	1.68 ± 0.07	0 ± 0	0 ± 0	0 ± 0	0 ± 0	0 ± 0	0 ± 0	0 ± 0	0 ± 0	0 ± 0	0 ± 0	0 ± 0	0 ± 0	0 ± 0	0 ± 0	0 ± 0	0 ± 0
Bacteria;Firmicutes;Erysipelotrichia;Erysipelotrichales;Erysipelotrichaceae;Erysipelatoclostridium;Clostridium innocuum	0 ± 0	0.36 ± 0.07	0.42 ± 0.02	0.32 ± 0.07	0.20 ± 0.16	0.46 ± 0.04	0.36 ± 0.07	0.24 ± 0.03	0.09 ± 0.05	0.36 ± 0.07	0.41 ± 0.14	0 ± 0	0 ± 0	0.34 ± 0.04	0.20 ± 0.06	0 ± 0	0 ± 0
Bacteria;Firmicutes;Bacilli;Lactobacillales;Streptococcaceae;Streptococcus;Streptococcus lutetiensis	1.47 ± 0.04	0 ± 0	0 ± 0	0 ± 0	0 ± 0	0 ± 0	0 ± 0	0 ± 0	0 ± 0	0 ± 0	0 ± 0	0 ± 0	0 ± 0	0.15 ± 0.10	0 ± 0	0.10 ± 0.10	0 ± 0
Bacteria;Firmicutes;Bacilli;Lactobacillales;Streptococcaceae;Streptococcus;Streptococcus infantarius	1.42 ± 0.04	0 ± 0	0 ± 0	0 ± 0	0 ± 0	0 ± 0	0 ± 0	0 ± 0	0 ± 0	0 ± 0	0 ± 0	0 ± 0	0 ± 0	0.21 ± 0.09	0.03 ± 0.03	0.13 ± 0.09	0 ± 0
Bacteria;Firmicutes;Clostridia;Clostridiales;Ruminococcaceae;Ruminococcus;Ruminococcus sp N15MGS57	0.62 ± 0.01	0.23 ± 0.14	0 ± 0	0 ± 0	0 ± 0	0.54 ± 0.22	0.58 ± 0.37	0 ± 0	0 ± 0	0.43 ± 0.26	0 ± 0	0.09 ± 0.04	0.17 ± 0.08	0 ± 0	0 ± 0	0.04 ± 0.04	0 ± 0
Bacteria;Firmicutes;Clostridia;Clostridiales;Lachnospiraceae;Roseburia;Roseburia sp UNKMGS15	0.37 ± 0.01	0 ± 0	0 ± 0	0 ± 0	0 ± 0	0.09 ± 0.06	0.04 ± 0.04	0 ± 0	0 ± 0	0.04 ± 0.04	0.03 ± 0.03	0 ± 0	0 ± 0	1.25 ± 0.21	0.26 ± 0.04	0.43 ± 0.10	0.35 ± 0.07
Bacteria;Firmicutes;Bacilli;Lactobacillales;Enterococcaceae;Enterococcus;Enterococcus faecium	0.87 ± 0.03	0.05 ± 0.05	0.24 ± 0.02	0.25 ± 0.03	0.23 ± 0.06	0.04 ± 0.04	0.04 ± 0.04	0.11 ± 0.05	0.04 ± 0.04	0.04 ± 0.04	0.10 ± 0.06	0.05 ± 0.05	0 ± 0	0.03 ± 0.03	0 ± 0	0.04 ± 0.04	0.04 ± 0.04
Bacteria;Firmicutes;Clostridia;Clostridiales;Clostridiaceae;Clostridium;Clostridium sp Culture27	0 ± 0	0 ± 0	0 ± 0	0 ± 0	0 ± 0	0 ± 0	0 ± 0	0 ± 0	0 ± 0	0 ± 0	0 ± 0	0 ± 0	0 ± 0	0.41 ± 0.41	1.01 ± 0.46	0.74 ± 0.32	1.08 ± 0.38
Bacteria;Bacteroidetes;Bacteroidia;Bacteroidales;Bacteroidaceae;Bacteroides;Bacteroides sp S11	0 ± 0	0.18 ± 0.03	0.31 ± 0.02	0.26 ± 0.02	0.33 ± 0.04	0.16 ± 0.02	0.20 ± 0.02	0.20 ± 0.02	0.21 ± 0.03	0.17 ± 0.04	0.18 ± 0.07	0.19 ± 0.05	0.27 ± 0.03	0.14 ± 0.04	0.12 ± 0.04	0.18 ± 0.05	0.22 ± 0.02
Bacteria;Firmicutes;Bacilli;Lactobacillales;Streptococcaceae;Streptococcus;Streptococcus salivarius	0.93 ± 0.02	0.11 ± 0.05	0.10 ± 0.06	0.09 ± 0.06	0.12 ± 0.05	0 ± 0	0.03 ± 0.03	0.09 ± 0.06	0.09 ± 0.05	0.08 ± 0.04	0 ± 0	0.09 ± 0.04	0.15 ± 0.07	0 ± 0	0 ± 0	0 ± 0	0 ± 0
Bacteria;Firmicutes;Clostridia;Clostridiales;Lachnospiraceae;Coprococcus;Coprococcus comes	0.30 ± 0.01	0.17 ± 0.06	0.27 ± 0.02	0.34 ± 0.07	0.16 ± 0.08	0.17 ± 0.02	0.13 ± 0.03	0.08 ± 0.05	0 ± 0	0.18 ± 0.02	0.20 ± 0.07	0.21 ± 0.06	0.03 ± 0.03	0.08 ± 0.05	0.14 ± 0.06	0.12 ± 0.05	0.06 ± 0.04
Bacteria;Bacteroidetes;Bacteroidia;Bacteroidales;Rikenellaceae;Alistipes;Alistipes shahii	0 ± 0	0.28 ± 0.04	0.02 ± 0.02	0 ± 0	0.07 ± 0.05	0.25 ± 0.04	0.29 ± 0.08	0.33 ± 0.09	0.25 ± 0.04	0.20 ± 0.03	0.22 ± 0.05	0.31 ± 0.02	0.21 ± 0.07	0.21 ± 0.01	0.18 ± 0.06	0.15 ± 0.06	0.16 ± 0.01
Bacteria;Firmicutes;Clostridia;Clostridiales;Lachnospiraceae;Coprococcus;Coprococcus catus	0.41 ± 0.01	0.07 ± 0.03	0 ± 0	0 ± 0	0 ± 0	0.07 ± 0.05	0.22 ± 0.01	0.24 ± 0.01	0.18 ± 0.02	0 ± 0	0.16 ± 0.06	0.27 ± 0.02	0.23 ± 0.04	0.17 ± 0.02	0.15 ± 0.03	0.15 ± 0.01	0.17 ± 0.01
Bacteria;Firmicutes;Clostridia;Clostridiales;Ruminococcaceae;Ruminococcus;Ruminococcus sp JC304	0.30 ± 0.01	0.17 ± 0.17	0 ± 0	0 ± 0	0 ± 0	0.03 ± 0.03	0.03 ± 0.03	0.06 ± 0.06	0.09 ± 0.09	0.08 ± 0.07	0.24 ± 0.04	0.44 ± 0.06	0.20 ± 0.05	0 ± 0	0 ± 0	0.10 ± 0.05	0.97 ± 0.30
Bacteria;Firmicutes;Clostridia;Clostridiales;Peptostreptococcaceae;Romboutsia;Romboutsia sp MT17	1.23 ± 0.04	0 ± 0	0 ± 0	0 ± 0	0 ± 0	0 ± 0	0 ± 0	0 ± 0	0 ± 0	0 ± 0	0 ± 0	0.05 ± 0.05	0 ± 0	0 ± 0	0 ± 0	0 ± 0	0 ± 0
Bacteria;Bacteroidetes;Bacteroidia;Bacteroidales;Bacteroidaceae;Bacteroides;Bacteroides sp MarseilleP2653	0 ± 0	0 ± 0	0 ± 0	0 ± 0	0 ± 0	0 ± 0	0 ± 0	0.12 ± 0.03	0.15 ± 0.06	0 ± 0	0.07 ± 0.07	0.11 ± 0.07	0.33 ± 0.21	0.42 ± 0.05	0.68 ± 0.08	0.54 ± 0.12	0.50 ± 0.02
Bacteria;Firmicutes;Clostridia;Clostridiales;Ruminococcaceae;Ruminococcus;Ruminococcus sp CE2	0.30 ± 0.01	0.13 ± 0.05	0 ± 0	0 ± 0	0 ± 0	0.19 ± 0.05	0.02 ± 0.02	0 ± 0	0 ± 0	0.16 ± 0.04	0.17 ± 0.06	0 ± 0	0 ± 0	0.45 ± 0.03	0.36 ± 0.04	0.29 ± 0.01	0.33 ± 0.02
Bacteria;Firmicutes;Clostridia;Clostridiales;Clostridiaceae;Clostridium;Clostridium celatum	0.26 ± 0.01	0.08 ± 0.08	0 ± 0	0 ± 0	0 ± 0	0 ± 0	0 ± 0	0.57 ± 0.14	0.78 ± 0.08	0 ± 0	0.15 ± 0.15	0.43 ± 0.11	0.24 ± 0.15	0 ± 0	0 ± 0	0 ± 0	0 ± 0
Bacteria;Firmicutes;Clostridia;Clostridiales;Ruminococcaceae;Ruminococcus;Ruminococcus sp A254MGS108	0.54 ± 0.01	0.19 ± 0.12	0.19 ± 0.06	0.05 ± 0.05	0.06 ± 0.04	0.13 ± 0.08	0.05 ± 0.05	0.10 ± 0.10	0.25 ± 0.25	0.19 ± 0.13	0.10 ± 0.10	0.20 ± 0.20	0 ± 0	0 ± 0	0 ± 0	0 ± 0	0 ± 0
Bacteria;Firmicutes;Bacilli;Lactobacillales;Lactobacillaceae;Lactobacillus;Lactobacillus taiwanensis	0 ± 0	0.54 ± 0.17	0.74 ± 0.16	0.84 ± 0.16	0.18 ± 0.02	0 ± 0	0.06 ± 0.04	0.09 ± 0.04	0.07 ± 0.03	0.07 ± 0.07	0 ± 0	0 ± 0	0 ± 0	0 ± 0	0 ± 0	0 ± 0	0 ± 0
Bacteria;Firmicutes;Erysipelotrichia;Erysipelotrichales;Erysipelotrichaceae;Turicibacter;Turicibacter sp H121	1.09 ± 0.05	0 ± 0	0 ± 0	0 ± 0	0 ± 0	0 ± 0	0 ± 0	0 ± 0	0 ± 0	0 ± 0	0 ± 0	0 ± 0	0 ± 0	0 ± 0	0 ± 0	0 ± 0	0 ± 0
Bacteria;Firmicutes;Clostridia;Clostridiales;Lachnospiraceae;Butyrivibrio;Butyrivibrio fibrisolvens	0.66 ± 0.18	0 ± 0	0 ± 0	0 ± 0	0 ± 0	0.14 ± 0.14	0 ± 0	0 ± 0	0 ± 0	0 ± 0	0 ± 0	0 ± 0	0 ± 0	0.20 ± 0.20	0 ± 0	0 ± 0	0.63 ± 0.27
Bacteria;Proteobacteria;Gammaproteobacteria;Enterobacterales;Enterobacteriaceae;Klebsiella;Klebsiella pneumoniae	1.04 ± 0.04	0 ± 0	0 ± 0	0 ± 0	0 ± 0	0 ± 0	0 ± 0	0 ± 0	0 ± 0	0 ± 0	0 ± 0	0 ± 0	0 ± 0	0 ± 0	0.05 ± 0.05	0 ± 0	0 ± 0
Bacteria;Firmicutes;Clostridia;Clostridiales;Ruminococcaceae;Ruminococcus;Ruminococcus faecis	0.74 ± 0.01	0 ± 0	0 ± 0	0 ± 0	0 ± 0	0.05 ± 0.03	0.03 ± 0.03	0 ± 0	0 ± 0	0 ± 0	0 ± 0	0 ± 0	0 ± 0	0.42 ± 0.07	0.11 ± 0.11	0.08 ± 0.05	0 ± 0
Bacteria;Firmicutes;Clostridia;Clostridiales;Ruminococcaceae;Ruminiclostridium;Clostridium leptum	0 ± 0	0 ± 0	0 ± 0	0.04 ± 0.04	0.05 ± 0.03	0 ± 0	0 ± 0	0 ± 0	0 ± 0	0 ± 0	0 ± 0	0.20 ± 0.09	0.90 ± 0.28	0.12 ± 0.08	0.33 ± 0.17	0.46 ± 0.07	0.43 ± 0.05
Bacteria;Firmicutes;Clostridia;Clostridiales;Peptostreptococcaceae;Romboutsia;Romboutsia ilealis	0.96 ± 0.04	0 ± 0	0 ± 0	0 ± 0	0 ± 0	0 ± 0	0 ± 0	0 ± 0	0 ± 0	0 ± 0	0 ± 0	0.08 ± 0.08	0 ± 0	0 ± 0	0 ± 0	0 ± 0	0 ± 0
Bacteria;Firmicutes;Clostridia;Clostridiales;Ruminococcaceae;Ruminococcus;Ruminococcus lactaris	0.80 ± 0.02	0 ± 0	0 ± 0	0 ± 0	0 ± 0	0 ± 0	0 ± 0	0 ± 0	0 ± 0	0 ± 0	0 ± 0	0 ± 0	0 ± 0	0 ± 0	0.11 ± 0.04	0.18 ± 0.05	0.15 ± 0.06
Bacteria;Actinobacteria;Actinobacteria;Bifidobacteriales;Bifidobacteriaceae;Bifidobacterium;Bifidobacterium pseudocatenulatum	0.85 ± 0.04	0 ± 0	0 ± 0	0 ± 0	0 ± 0	0 ± 0	0 ± 0	0 ± 0	0 ± 0	0 ± 0	0 ± 0	0 ± 0	0 ± 0	0.28 ± 0.07	0 ± 0	0 ± 0	0 ± 0
Bacteria;Bacteroidetes;Bacteroidia;Bacteroidales;Tannerellaceae;Parabacteroides;Parabacteroides sp ASF519	0 ± 0	0 ± 0	0.16 ± 0.05	0.27 ± 0.03	0.16 ± 0.04	0 ± 0	0.21 ± 0.02	0.23 ± 0.02	0.29 ± 0.04	0 ± 0	0.21 ± 0.03	0.32 ± 0.04	0.36 ± 0.05	0 ± 0	0.06 ± 0.04	0 ± 0	0.03 ± 0.03
Bacteria;Firmicutes;Clostridia;Clostridiales;Lachnospiraceae;Lachnoclostridium;Clostridium asparagiforme	0 ± 0	0 ± 0	0.18 ± 0.06	0.18 ± 0.03	0.23 ± 0.02	0.18 ± 0.11	0.22 ± 0.03	0.18 ± 0.05	0.25 ± 0.07	0 ± 0	0.30 ± 0.04	0.30 ± 0.15	0.17 ± 0.14	0 ± 0	0 ± 0	0 ± 0	0 ± 0
Bacteria;Firmicutes;Clostridia;Clostridiales;Lachnospiraceae;Blautia;Blautia luti	0.55 ± 0.03	0 ± 0	0 ± 0	0 ± 0	0 ± 0	0.08 ± 0.08	0 ± 0	0.10 ± 0.07	0 ± 0	0.04 ± 0.04	0.15 ± 0.08	0.17 ± 0.03	0.02 ± 0.02	0 ± 0	0 ± 0	0.07 ± 0.07	0.16 ± 0.07
Bacteria;Firmicutes;Clostridia;Clostridiales;Lachnospiraceae;Lachnoclostridium;Clostridium bolteae	0 ± 0	0 ± 0	0 ± 0	0 ± 0	0 ± 0	0.18 ± 0.06	0.53 ± 0.11	0.20 ± 0.08	0.22 ± 0.06	0 ± 0	0 ± 0	0 ± 0	0 ± 0	0.05 ± 0.05	0.23 ± 0.03	0.27 ± 0.02	0.28 ± 0.04
Bacteria;Firmicutes;Clostridia;Clostridiales;Clostridiaceae;Hungatella;Hungatella hathewayi	0 ± 0	0 ± 0	0 ± 0	0 ± 0	0 ± 0	0 ± 0	0 ± 0	0 ± 0	0 ± 0	0 ± 0	0 ± 0	0 ± 0	0.41 ± 0.23	0.25 ± 0.10	0.58 ± 0.16	0.35 ± 0.11	0.38 ± 0.10
Bacteria;Firmicutes;Clostridia;Clostridiales;Eubacteriaceae;Eubacterium;Eubacterium coprostanoligenes	0.33 ± 0.01	0 ± 0	0 ± 0	0.51 ± 0.22	0.34 ± 0.21	0 ± 0	0 ± 0	0.03 ± 0.03	0 ± 0	0 ± 0	0 ± 0	0 ± 0	0.02 ± 0.02	0 ± 0	0 ± 0	0 ± 0	0 ± 0
Bacteria;Firmicutes;Clostridia;Clostridiales;Ruminococcaceae;Ruminococcus;Ruminococcus sp DJFVR52	0.66 ± 0.03	0 ± 0	0 ± 0	0 ± 0	0 ± 0	0 ± 0	0 ± 0	0 ± 0	0 ± 0	0 ± 0	0.05 ± 0.05	0 ± 0	0 ± 0	0 ± 0	0 ± 0	0.10 ± 0.06	0.10 ± 0.06
Bacteria;Firmicutes;Clostridia;Clostridiales;Eubacteriaceae;Eubacterium;Eubacterium sp SB2	0 ± 0	0 ± 0	0.51 ± 0.15	0.59 ± 0.05	0.54 ± 0.05	0 ± 0	0 ± 0	0 ± 0	0 ± 0	0 ± 0	0 ± 0	0 ± 0	0 ± 0	0.02 ± 0.02	0 ± 0	0 ± 0	0 ± 0
Bacteria;Firmicutes;Erysipelotrichia;Erysipelotrichales;Erysipelotrichaceae;Erysipelatoclostridium;Erysipelatoclostridium ramosum	0 ± 0	0.03 ± 0.03	0 ± 0	0.04 ± 0.02	0.14 ± 0.07	0.20 ± 0.08	0.09 ± 0.06	0 ± 0	0 ± 0	0.08 ± 0.06	0.26 ± 0.06	0.04 ± 0.04	0 ± 0	0.02 ± 0.02	0.29 ± 0.07	0.21 ± 0.06	0.33 ± 0.11
Bacteria;Firmicutes;Clostridia;Clostridiales;Eubacteriaceae;Eubacterium;Eubacterium xylanophilum	0 ± 0	0 ± 0	0 ± 0	0 ± 0	0 ± 0	0 ± 0	0 ± 0	0 ± 0	0 ± 0	0.19 ± 0.12	0 ± 0	0 ± 0	0 ± 0	0.41 ± 0.25	0.50 ± 0.31	0.28 ± 0.19	0.31 ± 0.19
Bacteria;Bacteroidetes;Bacteroidia;Bacteroidales;Odoribacteraceae;Odoribacter;Odoribacter sp N54MGS14	0 ± 0	0.08 ± 0.03	0.08 ± 0.05	0.10 ± 0.04	0.19 ± 0.05	0.09 ± 0.04	0.13 ± 0.06	0.15 ± 0.04	0.26 ± 0.04	0.03 ± 0.03	0.16 ± 0.07	0.10 ± 0.04	0.17 ± 0.04	0.09 ± 0.06	0.05 ± 0.03	0 ± 0	0 ± 0
Bacteria;Firmicutes;Clostridia;Clostridiales;Ruminococcaceae;Ruminococcus;Ruminococcus sp W22	0.49 ± 0.02	0 ± 0	0 ± 0	0 ± 0	0 ± 0	0 ± 0	0 ± 0	0 ± 0	0 ± 0	0 ± 0	0 ± 0	0 ± 0	0 ± 0	0.32 ± 0.05	0.07 ± 0.07	0.05 ± 0.03	0 ± 0
Bacteria;Bacteroidetes;Bacteroidia;Bacteroidales;Bacteroidaceae;Bacteroides;Bacteroides sp 4347FAA	0 ± 0	0 ± 0	1.19 ± 0.72	0 ± 0	0.42 ± 0.42	0 ± 0	0 ± 0	0 ± 0	0 ± 0	0 ± 0	0 ± 0	0 ± 0	0 ± 0	0 ± 0	0 ± 0	0 ± 0	0 ± 0
Bacteria;Firmicutes;Clostridia;Clostridiales;Clostridiaceae;Clostridium;Clostridium sp CL2	0.06 ± 0.02	0.06 ± 0.06	0 ± 0	0 ± 0	0 ± 0	0 ± 0	0 ± 0	0.37 ± 0.10	0.48 ± 0.04	0 ± 0	0.11 ± 0.11	0.35 ± 0.09	0.14 ± 0.08	0 ± 0	0 ± 0	0 ± 0	0 ± 0
Bacteria;Firmicutes;Clostridia;Clostridiales;Peptostreptococcaceae;Terrisporobacter;Terrisporobacter glycolicus	0.42 ± 0.04	0 ± 0	0.10 ± 0.06	0.19 ± 0.09	0.17 ± 0.11	0 ± 0	0.03 ± 0.03	0.03 ± 0.03	0 ± 0	0 ± 0	0 ± 0	0 ± 0	0 ± 0	0 ± 0	0 ± 0	0 ± 0	0 ± 0
Bacteria;Firmicutes;Clostridia;Clostridiales;Clostridiaceae;Butyricicoccus;Butyricicoccus sp K4410MGS46	0.42 ± 0.01	0 ± 0	0 ± 0	0.03 ± 0.03	0 ± 0	0.08 ± 0.03	0.05 ± 0.03	0.02 ± 0.02	0.06 ± 0.04	0 ± 0	0 ± 0	0 ± 0	0 ± 0	0.04 ± 0.04	0.07 ± 0.04	0.03 ± 0.03	0 ± 0
Bacteria;Bacteroidetes;Bacteroidia;Bacteroidales;Rikenellaceae;Alistipes;Alistipes sp DJFB185	0 ± 0	0.01 ± 0.01	0 ± 0	0 ± 0	0 ± 0	0.01 ± 0.01	0.11 ± 0.06	0.05 ± 0.03	0.04 ± 0.02	0.02 ± 0.02	0.09 ± 0.06	0.20 ± 0.04	0.14 ± 0.04	0.13 ± 0.03	0.20 ± 0.02	0.19 ± 0.02	0.14 ± 0.02
Bacteria;Firmicutes;Clostridia;Clostridiales;Clostridiaceae;Butyricicoccus;Butyricicoccus sp N15MGS46	0.43 ± 0.01	0 ± 0	0 ± 0	0 ± 0	0.04 ± 0.04	0.02 ± 0.02	0.03 ± 0.03	0 ± 0	0 ± 0	0 ± 0	0 ± 0	0.03 ± 0.03	0.03 ± 0.03	0.03 ± 0.03	0.04 ± 0.04	0 ± 0	0 ± 0
Bacteria;Bacteroidetes;Bacteroidia;Bacteroidales;Bacteroidaceae;Bacteroides;Bacteroides sp 3123	0 ± 0	0 ± 0	0.54 ± 0.20	0.25 ± 0.17	0.17 ± 0.10	0 ± 0	0 ± 0	0 ± 0	0 ± 0	0 ± 0	0.13 ± 0.13	0.10 ± 0.10	0.09 ± 0.09	0 ± 0	0 ± 0	0 ± 0	0 ± 0
Bacteria;Firmicutes;Clostridia;Clostridiales;Lachnospiraceae;Roseburia;Roseburia sp 499	0 ± 0	0 ± 0	0 ± 0	0 ± 0	0 ± 0	0 ± 0	0 ± 0	0 ± 0	0 ± 0	0 ± 0	0 ± 0	0 ± 0	0 ± 0	0 ± 0	0.53 ± 0.35	0.48 ± 0.30	0.26 ± 0.26
Bacteria;Firmicutes;Clostridia;Clostridiales;Lachnospiraceae;Acetatifactor;Acetatifactor muris	0 ± 0	0 ± 0	0 ± 0	0 ± 0	0 ± 0	0 ± 0	0 ± 0	0 ± 0	0 ± 0	0 ± 0	0.59 ± 0.59	0.60 ± 0.37	0.28 ± 0.28	0 ± 0	0 ± 0	0 ± 0	0 ± 0
Bacteria;Firmicutes;Bacilli;Lactobacillales;Streptococcaceae;Streptococcus;Streptococcus gallolyticus	0 ± 0	0 ± 0	0 ± 0	0 ± 0	0 ± 0	0 ± 0	0 ± 0	0 ± 0	0 ± 0	0 ± 0	0 ± 0	0.02 ± 0.02	0.04 ± 0.04	0 ± 0	0.14 ± 0.10	0.36 ± 0.16	0.60 ± 0.18
Bacteria;Bacteroidetes;Bacteroidia;Bacteroidales;Bacteroidaceae;Bacteroides;Bacteroides sp S65	0 ± 0	0.13 ± 0.03	0.09 ± 0.05	0.15 ± 0.06	0.03 ± 0.03	0 ± 0	0 ± 0	0 ± 0	0 ± 0	0.10 ± 0.05	0.10 ± 0.06	0.05 ± 0.05	0.06 ± 0.06	0.18 ± 0.08	0.08 ± 0.05	0.08 ± 0.05	0.07 ± 0.04
Bacteria;Firmicutes;Erysipelotrichia;Erysipelotrichales;Erysipelotrichaceae;Turicibacter;Turicibacter sanguinis	0.46 ± 0.02	0 ± 0	0 ± 0	0 ± 0	0 ± 0	0 ± 0	0 ± 0	0 ± 0	0 ± 0	0 ± 0	0 ± 0	0 ± 0	0 ± 0	0 ± 0	0 ± 0	0 ± 0	0 ± 0
Bacteria;Bacteroidetes;Bacteroidia;Bacteroidales;Prevotellaceae;Prevotella;Prevotella sp DJFRP53	0.17 ± 0.02	0 ± 0	0 ± 0	0 ± 0	0 ± 0	0 ± 0	0 ± 0	0 ± 0	0 ± 0	0 ± 0	0 ± 0	0 ± 0	0 ± 0	0.12 ± 0.07	0.19 ± 0.14	0.31 ± 0.10	0.03 ± 0.03
Bacteria;Firmicutes;Clostridia;Clostridiales;Lachnospiraceae;Lachnoclostridium;Lachnoclostridium pacaense	0 ± 0	0 ± 0	0.32 ± 0.11	0.20 ± 0.12	0.48 ± 0.05	0 ± 0	0 ± 0	0 ± 0	0 ± 0	0 ± 0	0 ± 0	0 ± 0	0 ± 0	0 ± 0	0 ± 0	0 ± 0	0 ± 0
Bacteria;Firmicutes;Bacilli;Lactobacillales;Lactobacillaceae;Lactobacillus;Lactobacillus ruminis	0.44 ± 0.01	0 ± 0	0 ± 0	0 ± 0	0 ± 0	0 ± 0	0 ± 0	0 ± 0	0 ± 0	0 ± 0	0 ± 0	0 ± 0	0 ± 0	0 ± 0	0 ± 0	0 ± 0	0 ± 0
Bacteria;Actinobacteria;Coriobacteriia;Coriobacteriales;Coriobacteriaceae;Senegalimassilia;Senegalimassilia anaerobia	0.42 ± 0.01	0 ± 0	0 ± 0	0 ± 0	0 ± 0	0 ± 0	0 ± 0	0 ± 0	0 ± 0	0 ± 0	0 ± 0	0 ± 0	0 ± 0	0 ± 0	0 ± 0	0 ± 0	0 ± 0
Bacteria;Firmicutes;Clostridia;Clostridiales;Lachnospiraceae;Lachnobacterium;Lachnobacterium sp wal 14165	0 ± 0	0.02 ± 0.02	0 ± 0	0 ± 0	0 ± 0	0.04 ± 0.04	0.33 ± 0.15	0.28 ± 0.08	0.33 ± 0.07	0 ± 0	0 ± 0	0 ± 0	0 ± 0	0 ± 0	0 ± 0	0 ± 0	0 ± 0
Bacteria;Bacteroidetes;Bacteroidia;Bacteroidales;Prevotellaceae;Prevotellamassilia;Prevotellamassilia timonensis	0.40 ± 0.02	0 ± 0	0 ± 0	0 ± 0	0 ± 0	0 ± 0	0 ± 0	0 ± 0	0 ± 0	0 ± 0	0 ± 0	0 ± 0	0 ± 0	0 ± 0	0 ± 0	0 ± 0	0 ± 0
Bacteria;Firmicutes;Clostridia;Clostridiales;Lachnospiraceae;Blautia;Blautia faecis	0.10 ± 0.01	0 ± 0	0 ± 0	0 ± 0	0 ± 0	0.11 ± 0.06	0.04 ± 0.04	0 ± 0	0 ± 0	0.01 ± 0.01	0 ± 0	0.05 ± 0.03	0.07 ± 0.03	0 ± 0	0.02 ± 0.02	0.17 ± 0.06	0.23 ± 0.10
Bacteria;Bacteroidetes;Bacteroidia;Bacteroidales;Tannerellaceae;Parabacteroides;Parabacteroides sp D26	0 ± 0	0.02 ± 0.02	0 ± 0	0 ± 0	0.10 ± 0.07	0.07 ± 0.03	0.09 ± 0.07	0.15 ± 0.07	0.17 ± 0.09	0.07 ± 0.03	0.13 ± 0.10	0.06 ± 0.06	0.06 ± 0.03	0.02 ± 0.02	0 ± 0	0 ± 0	0 ± 0
Bacteria;Firmicutes;Clostridia;Clostridiales;Lachnospiraceae;Blautia;Blautia sp AC60	0 ± 0	0 ± 0	0.21 ± 0.02	0.27 ± 0.03	0.30 ± 0.03	0 ± 0	0 ± 0	0 ± 0	0 ± 0	0 ± 0	0 ± 0	0 ± 0	0 ± 0	0 ± 0	0 ± 0	0 ± 0	0 ± 0
Bacteria;Firmicutes;Clostridia;Clostridiales;Ruminococcaceae;Ruminococcus;Ruminococcus sp UNKMGS30	0 ± 0	0 ± 0	0 ± 0	0.46 ± 0.19	0.18 ± 0.14	0 ± 0	0 ± 0	0 ± 0	0 ± 0	0 ± 0	0.17 ± 0.17	0 ± 0	0 ± 0	0 ± 0	0 ± 0	0 ± 0	0 ± 0
Bacteria;Firmicutes;Clostridia;Clostridiales;Eubacteriaceae;Eubacterium;Eubacterium ramulus	0.13 ± 0.01	0 ± 0	0 ± 0	0 ± 0	0 ± 0	0 ± 0	0 ± 0	0 ± 0	0 ± 0	0 ± 0	0 ± 0	0 ± 0	0 ± 0	0 ± 0	0.11 ± 0.07	0.24 ± 0.02	0.10 ± 0.07
Bacteria;Firmicutes;Clostridia;Clostridiales;Lachnospiraceae;Pseudobutyrivibrio;Pseudobutyrivibrio ruminis	0.34 ± 0.18	0 ± 0	0 ± 0	0 ± 0	0 ± 0	0 ± 0	0 ± 0	0 ± 0	0 ± 0	0 ± 0	0 ± 0	0 ± 0	0 ± 0	0 ± 0	0 ± 0	0 ± 0	0 ± 0
Bacteria;Firmicutes;Clostridia;Clostridiales;Lachnospiraceae;Anaerostipes;Anaerostipes caccae	0 ± 0	0 ± 0	0.23 ± 0.03	0.19 ± 0.02	0.25 ± 0.03	0 ± 0	0 ± 0	0 ± 0	0 ± 0	0 ± 0	0 ± 0	0 ± 0	0 ± 0	0 ± 0	0 ± 0	0 ± 0	0 ± 0
Bacteria;Firmicutes;Clostridia;Clostridiales;Clostridiaceae;Clostridium;Clostridium sp 7354FAA	0 ± 0	0 ± 0	0 ± 0	0 ± 0	0 ± 0	0.09 ± 0.04	0.12 ± 0.03	0.13 ± 0.01	0.08 ± 0.05	0.03 ± 0.03	0.16 ± 0.01	0.09 ± 0.04	0.06 ± 0.04	0 ± 0	0 ± 0	0 ± 0	0 ± 0
Bacteria;Firmicutes;Clostridia;Clostridiales;Lachnospiraceae;Blautia;Blautia coccoides	0 ± 0	0 ± 0	0 ± 0	0 ± 0	0 ± 0	0 ± 0	0 ± 0	0.08 ± 0.08	0 ± 0	0 ± 0	0.10 ± 0.10	0.30 ± 0.13	0.29 ± 0.06	0 ± 0	0 ± 0	0 ± 0	0 ± 0
Bacteria;Bacteroidetes;Bacteroidia;Bacteroidales;Bacteroidaceae;Bacteroides;Bacteroides xylanolyticus	0 ± 0	0.35 ± 0.35	0 ± 0	0 ± 0	0 ± 0	0 ± 0	0 ± 0	0 ± 0	0 ± 0	0.32 ± 0.32	0 ± 0	0 ± 0	0 ± 0	0 ± 0	0 ± 0	0 ± 0	0 ± 0
Bacteria;Actinobacteria;Coriobacteriia;Coriobacteriales;Coriobacteriaceae;Coriobacterium;Coriobacterium sp CCUG 33918	0.28 ± 0.01	0 ± 0	0 ± 0	0 ± 0	0 ± 0	0 ± 0	0 ± 0	0 ± 0	0 ± 0	0 ± 0	0 ± 0	0 ± 0	0 ± 0	0 ± 0	0 ± 0	0 ± 0	0 ± 0
Bacteria;Firmicutes;Clostridia;Clostridiales;Lachnospiraceae;Blautia;Ruminococcus gnavus	0 ± 0	0.05 ± 0.05	0 ± 0	0 ± 0	0 ± 0	0 ± 0	0.18 ± 0.18	0.10 ± 0.10	0 ± 0	0 ± 0	0 ± 0	0.03 ± 0.03	0 ± 0	0.02 ± 0.02	0.20 ± 0.09	0 ± 0	0 ± 0
Bacteria;Firmicutes;Bacilli;Lactobacillales;Enterococcaceae;Enterococcus;Enterococcus durans	0.25 ± 0.01	0 ± 0	0 ± 0	0 ± 0	0 ± 0	0 ± 0	0 ± 0	0 ± 0	0 ± 0	0 ± 0	0 ± 0	0 ± 0	0 ± 0	0 ± 0	0 ± 0	0 ± 0	0 ± 0
Bacteria;Firmicutes;Clostridia;Clostridiales;Lachnospiraceae;Blautia;Blautia stercoris	0.24 ± 0.01	0 ± 0	0 ± 0	0 ± 0	0 ± 0	0 ± 0	0 ± 0	0 ± 0	0 ± 0	0 ± 0	0 ± 0	0 ± 0	0 ± 0	0 ± 0	0 ± 0	0 ± 0	0 ± 0
Bacteria;Bacteroidetes;Bacteroidia;Bacteroidales;Prevotellaceae;Prevotella;Prevotella sp DJFB112	0.24 ± 0.02	0 ± 0	0 ± 0	0 ± 0	0 ± 0	0 ± 0	0 ± 0	0 ± 0	0 ± 0	0 ± 0	0 ± 0	0 ± 0	0 ± 0	0 ± 0	0 ± 0	0 ± 0	0 ± 0
Bacteria;Firmicutes;Clostridia;Clostridiales;Clostridiaceae;Clostridium;cf Clostridium sp MLG055	0 ± 0	0 ± 0	0.07 ± 0.07	0.13 ± 0.08	0.28 ± 0.08	0 ± 0	0 ± 0	0 ± 0	0 ± 0	0 ± 0	0 ± 0	0 ± 0	0 ± 0	0 ± 0	0 ± 0	0 ± 0	0 ± 0
Bacteria;Firmicutes;Clostridia;Clostridiales;Peptostreptococcaceae;Romboutsia;Romboutsia lituseburensis	0.23 ± 0.04	0 ± 0	0 ± 0	0 ± 0	0 ± 0	0 ± 0	0 ± 0	0 ± 0	0 ± 0	0 ± 0	0 ± 0	0 ± 0	0 ± 0	0 ± 0	0 ± 0	0 ± 0	0 ± 0
Bacteria;Firmicutes;Clostridia;Clostridiales;Oscillospiraceae;Oscillibacter;Oscilibacter massiliensis	0 ± 0	0 ± 0	0 ± 0	0 ± 0	0 ± 0	0 ± 0	0 ± 0	0 ± 0	0 ± 0	0 ± 0	0.02 ± 0.02	0.06 ± 0.03	0.25 ± 0.04	0 ± 0	0 ± 0	0.13 ± 0.03	0.12 ± 0.06
Bacteria;Firmicutes;Clostridia;Clostridiales;Peptostreptococcaceae;Terrisporobacter;Terrisporobacter sp CCK3R4PYG107	0.10 ± 0.02	0 ± 0	0.05 ± 0.05	0.08 ± 0.05	0.15 ± 0.09	0 ± 0	0 ± 0	0 ± 0	0 ± 0	0 ± 0	0 ± 0	0 ± 0	0 ± 0	0 ± 0	0 ± 0	0 ± 0	0 ± 0
Bacteria;Firmicutes;Clostridia;Clostridiales;Lachnospiraceae;Butyrivibrio;Butyrivibrio crossotus	0.18 ± 0.02	0 ± 0	0 ± 0	0 ± 0	0 ± 0	0.06 ± 0.06	0 ± 0	0.07 ± 0.07	0 ± 0	0 ± 0	0 ± 0	0 ± 0	0 ± 0	0 ± 0	0 ± 0	0 ± 0	0 ± 0
Bacteria;Firmicutes;Clostridia;Clostridiales;Ruminococcaceae;Ruminococcus;Ruminococcus sp RLB2	0.15 ± 0.01	0 ± 0	0 ± 0	0 ± 0	0 ± 0	0 ± 0	0 ± 0	0 ± 0	0 ± 0	0 ± 0	0 ± 0	0 ± 0	0 ± 0	0 ± 0	0.08 ± 0.05	0.04 ± 0.04	0.03 ± 0.03
Bacteria;Actinobacteria;Coriobacteriia;Coriobacteriales;Coriobacteriaceae;Coriobacterium;Coriobacterium sp CCUG 33917	0.21 ± 0.03	0 ± 0	0 ± 0	0 ± 0	0 ± 0	0 ± 0	0 ± 0	0 ± 0	0 ± 0	0 ± 0	0 ± 0	0 ± 0	0 ± 0	0 ± 0	0 ± 0	0 ± 0	0 ± 0
Bacteria;Firmicutes;Clostridia;Clostridiales;Lachnospiraceae;Anaerostipes;Anaerostipes sp IE4	0 ± 0	0 ± 0	0 ± 0	0 ± 0	0 ± 0	0 ± 0	0 ± 0	0 ± 0	0 ± 0	0 ± 0	0 ± 0	0.27 ± 0.27	0.31 ± 0.31	0 ± 0	0 ± 0	0 ± 0	0 ± 0
Bacteria;Firmicutes;Bacilli;Lactobacillales;Enterococcaceae;Enterococcus;Enterococcus faecalis	0.21 ± 0.03	0 ± 0	0 ± 0	0 ± 0	0 ± 0	0 ± 0	0 ± 0	0 ± 0	0 ± 0	0 ± 0	0 ± 0	0 ± 0	0 ± 0	0 ± 0	0 ± 0	0 ± 0	0 ± 0
Bacteria;Firmicutes;Clostridia;Clostridiales;Clostridiaceae;Lactonifactor;Lactonifactor longoviformis	0 ± 0	0.02 ± 0.02	0.09 ± 0.03	0.06 ± 0.04	0.03 ± 0.03	0 ± 0	0.09 ± 0.04	0 ± 0	0 ± 0	0.06 ± 0.02	0 ± 0	0 ± 0	0 ± 0	0.09 ± 0.02	0.05 ± 0.03	0 ± 0	0 ± 0
Bacteria;Bacteroidetes;Bacteroidia;Bacteroidales;Bacteroidaceae;Bacteroides;Bacteroides sp 4136	0 ± 0	0 ± 0	0 ± 0	0.17 ± 0.07	0.15 ± 0.06	0 ± 0	0.07 ± 0.07	0 ± 0	0 ± 0	0 ± 0	0 ± 0	0 ± 0	0.05 ± 0.05	0 ± 0	0 ± 0	0 ± 0	0 ± 0
Bacteria;Firmicutes;Clostridia;Clostridiales;Lachnospiraceae;Blautia;Blautia sp MarseilleP3313	0.15 ± 0.00	0 ± 0	0 ± 0	0 ± 0	0 ± 0	0 ± 0	0 ± 0	0 ± 0	0.08 ± 0.08	0 ± 0	0 ± 0	0 ± 0	0 ± 0	0 ± 0	0 ± 0	0.02 ± 0.02	0 ± 0
Bacteria;Firmicutes;Clostridia;Clostridiales;Clostridiaceae;Clostridium;Clostridium phoceensis	0 ± 0	0 ± 0	0.08 ± 0.05	0.08 ± 0.05	0.22 ± 0.06	0 ± 0	0 ± 0	0 ± 0	0 ± 0	0 ± 0	0 ± 0	0 ± 0	0 ± 0	0 ± 0	0 ± 0	0 ± 0	0 ± 0
Bacteria;Firmicutes;Clostridia;Clostridiales;Lachnospiraceae;Roseburia;Roseburia hominis	0.18 ± 0.02	0 ± 0	0 ± 0	0 ± 0	0 ± 0	0 ± 0	0 ± 0	0 ± 0	0 ± 0	0 ± 0	0 ± 0	0 ± 0	0 ± 0	0 ± 0	0 ± 0	0 ± 0	0 ± 0
Bacteria;Firmicutes;Clostridia;Clostridiales;Ruminococcaceae;Ruminococcus;Ruminococcus sp DJFVR70k1	0.17 ± 0.01	0 ± 0	0 ± 0	0 ± 0	0 ± 0	0 ± 0	0 ± 0	0 ± 0	0 ± 0	0 ± 0	0 ± 0	0 ± 0	0.02 ± 0.02	0 ± 0	0 ± 0	0 ± 0	0 ± 0
Bacteria;Firmicutes;Clostridia;Clostridiales;Ruminococcaceae;Anaerotruncus;Anaerotruncus colihominis	0 ± 0	0 ± 0	0.04 ± 0.04	0 ± 0	0.02 ± 0.02	0.15 ± 0.05	0 ± 0	0 ± 0	0 ± 0	0.05 ± 0.05	0.04 ± 0.04	0.04 ± 0.04	0 ± 0	0.02 ± 0.02	0.04 ± 0.04	0 ± 0	0 ± 0
Bacteria;Firmicutes;Clostridia;Clostridiales;Eubacteriaceae;Eubacterium;Eubacterium sp 142	0 ± 0	0 ± 0	0.44 ± 0.26	0 ± 0	0 ± 0	0 ± 0	0 ± 0	0 ± 0	0 ± 0	0 ± 0	0 ± 0	0 ± 0	0 ± 0	0 ± 0	0 ± 0	0 ± 0	0 ± 0
Bacteria;Bacteroidetes;Bacteroidia;Bacteroidales;Bacteroidaceae;Bacteroides;Bacteroides faecichinchillae	0 ± 0	0.02 ± 0.02	0.07 ± 0.07	0.05 ± 0.05	0 ± 0	0 ± 0	0 ± 0	0 ± 0	0 ± 0	0.07 ± 0.03	0 ± 0	0 ± 0	0 ± 0	0.11 ± 0.05	0.03 ± 0.03	0 ± 0	0.03 ± 0.03
Bacteria;Firmicutes;Bacilli;Bacillales;Staphylococcaceae;Staphylococcus;Staphylococcus saprophyticus	0 ± 0	0 ± 0	0 ± 0	0.05 ± 0.03	0.19 ± 0.12	0 ± 0	0 ± 0	0.04 ± 0.04	0 ± 0	0 ± 0	0 ± 0	0.08 ± 0.05	0 ± 0	0 ± 0	0 ± 0	0 ± 0	0 ± 0
Bacteria;Firmicutes;Bacilli;Lactobacillales;Streptococcaceae;Lactococcus;Lactococcus garvieae	0.16 ± 0.01	0 ± 0	0 ± 0	0 ± 0	0 ± 0	0 ± 0	0 ± 0	0 ± 0	0 ± 0	0 ± 0	0 ± 0	0 ± 0	0 ± 0	0 ± 0	0 ± 0	0 ± 0	0 ± 0
Bacteria;Bacteroidetes;Bacteroidia;Bacteroidales;Prevotellaceae;Prevotella;Prevotella stercorea	0.15 ± 0.03	0 ± 0	0 ± 0	0 ± 0	0 ± 0	0 ± 0	0 ± 0	0 ± 0	0 ± 0	0 ± 0	0 ± 0	0 ± 0	0 ± 0	0 ± 0	0 ± 0	0 ± 0	0 ± 0
Bacteria;Bacteroidetes;Bacteroidia;Bacteroidales;Bacteroidaceae;Bacteroides;Bacteroides sp DSM 12148	0 ± 0	0 ± 0	0.17 ± 0.07	0.11 ± 0.07	0.06 ± 0.06	0 ± 0	0.02 ± 0.02	0 ± 0	0 ± 0	0 ± 0	0 ± 0	0 ± 0	0 ± 0	0 ± 0	0 ± 0	0 ± 0	0 ± 0
Bacteria;Actinobacteria;Actinobacteria;Bifidobacteriales;Bifidobacteriaceae;Bifidobacterium;Bifidobacterium catenulatum	0.14 ± 0.01	0 ± 0	0 ± 0	0 ± 0	0 ± 0	0 ± 0	0 ± 0	0 ± 0	0 ± 0	0 ± 0	0 ± 0	0 ± 0	0 ± 0	0 ± 0	0 ± 0	0 ± 0	0 ± 0
Bacteria;Firmicutes;Clostridia;Clostridiales;Clostridiaceae;Clostridium;Clostridium sp FS41	0 ± 0	0 ± 0	0 ± 0	0 ± 0	0 ± 0	0.02 ± 0.02	0.08 ± 0.03	0.02 ± 0.02	0.05 ± 0.03	0.04 ± 0.04	0.13 ± 0.05	0 ± 0	0 ± 0	0 ± 0	0 ± 0	0 ± 0	0 ± 0
Bacteria;Bacteroidetes;Bacteroidia;Bacteroidales;Tannerellaceae;Parabacteroides;Parabacteroides sp 203	0 ± 0	0 ± 0	0 ± 0	0 ± 0	0 ± 0	0.05 ± 0.05	0.06 ± 0.06	0.09 ± 0.06	0.10 ± 0.07	0 ± 0	0 ± 0	0 ± 0	0 ± 0	0 ± 0	0 ± 0	0 ± 0	0 ± 0
Bacteria;Firmicutes;Negativicutes;Acidaminococcales;Acidaminococcaceae;Phascolarctobacterium;Phascolarctobacterium succinatutens	0.13 ± 0.02	0 ± 0	0 ± 0	0 ± 0	0 ± 0	0 ± 0	0 ± 0	0 ± 0	0 ± 0	0 ± 0	0 ± 0	0 ± 0	0 ± 0	0 ± 0	0 ± 0	0 ± 0	0 ± 0
Bacteria;Firmicutes;Bacilli;Lactobacillales;Lactobacillaceae;Lactobacillus;Lactobacillus mucosae	0.12 ± 0.02	0 ± 0	0 ± 0	0 ± 0	0 ± 0	0 ± 0	0 ± 0	0 ± 0	0 ± 0	0 ± 0	0 ± 0	0 ± 0	0 ± 0	0 ± 0	0 ± 0	0 ± 0	0 ± 0
Bacteria;Firmicutes;Clostridia;Clostridiales;Oscillospiraceae;Oscillibacter;Oscillibacter sp MarseilleP3260	0 ± 0	0 ± 0	0 ± 0	0 ± 0	0 ± 0	0.03 ± 0.03	0 ± 0	0 ± 0	0 ± 0	0 ± 0	0.03 ± 0.03	0 ± 0	0 ± 0	0.09 ± 0.06	0.14 ± 0.09	0 ± 0	0 ± 0
Bacteria;Firmicutes;Bacilli;Lactobacillales;Carnobacteriaceae;Carnobacterium;Carnobacterium sp N15MGS251	0 ± 0	0 ± 0	0.15 ± 0.06	0.07 ± 0.05	0.05 ± 0.03	0 ± 0	0 ± 0	0 ± 0	0 ± 0	0 ± 0	0 ± 0	0 ± 0	0 ± 0	0 ± 0	0 ± 0	0 ± 0	0 ± 0
Bacteria;Bacteroidetes;Bacteroidia;Bacteroidales;Bacteroidaceae;Bacteroides;Bacteroides stercoris	0 ± 0	0 ± 0	0 ± 0	0 ± 0	0 ± 0	0 ± 0	0 ± 0	0 ± 0	0 ± 0	0 ± 0	0 ± 0	0 ± 0	0.31 ± 0.31	0 ± 0	0 ± 0	0 ± 0	0 ± 0
Bacteria;Firmicutes;Bacilli;Lactobacillales;Streptococcaceae;Streptococcus;Streptococcus sp FDAARGOS192	0.10 ± 0.02	0 ± 0	0 ± 0	0 ± 0	0 ± 0	0 ± 0	0 ± 0	0 ± 0	0 ± 0	0 ± 0	0 ± 0	0 ± 0	0 ± 0	0 ± 0	0 ± 0	0 ± 0	0 ± 0
Bacteria;Firmicutes;Clostridia;Clostridiales;Lachnospiraceae;Blautia;Blautia producta	0 ± 0	0 ± 0	0 ± 0	0.06 ± 0.06	0.13 ± 0.08	0 ± 0	0 ± 0	0 ± 0	0 ± 0	0 ± 0	0 ± 0	0 ± 0	0 ± 0	0 ± 0	0 ± 0	0 ± 0	0 ± 0
Bacteria;Firmicutes;Clostridia;Clostridiales;Lachnospiraceae;Roseburia;Roseburia sp DJFVR77	0.10 ± 0.02	0 ± 0	0 ± 0	0 ± 0	0 ± 0	0 ± 0	0 ± 0	0 ± 0	0 ± 0	0 ± 0	0 ± 0	0 ± 0	0 ± 0	0 ± 0	0 ± 0	0 ± 0	0 ± 0
Bacteria;Firmicutes;Bacilli;Lactobacillales;Lactobacillaceae;Lactobacillus;Lactobacillus rogosae	0.09 ± 0.02	0 ± 0	0 ± 0	0 ± 0	0 ± 0	0 ± 0	0 ± 0	0 ± 0	0 ± 0	0 ± 0	0 ± 0	0 ± 0	0 ± 0	0 ± 0	0 ± 0	0 ± 0	0 ± 0
Bacteria;Bacteroidetes;Bacteroidia;Bacteroidales;Prevotellaceae;Massiliprevotella;Massiliprevotella massiliensis	0.09 ± 0.01	0 ± 0	0 ± 0	0 ± 0	0 ± 0	0 ± 0	0 ± 0	0 ± 0	0 ± 0	0 ± 0	0 ± 0	0 ± 0	0 ± 0	0 ± 0	0 ± 0	0 ± 0	0 ± 0
Bacteria;Actinobacteria;Coriobacteriia;Eggerthellales;Eggerthellaceae;Slackia;Slackia isoflavoniconvertens	0.09 ± 0.02	0 ± 0	0 ± 0	0 ± 0	0 ± 0	0 ± 0	0 ± 0	0 ± 0	0 ± 0	0 ± 0	0 ± 0	0 ± 0	0 ± 0	0 ± 0	0 ± 0	0 ± 0	0 ± 0
Bacteria;Firmicutes;Bacilli;Bacillales;Bacillaceae;Lysinibacillus;Lysinibacillus fusiformis	0 ± 0	0.10 ± 0.06	0.10 ± 0.10	0 ± 0	0 ± 0	0 ± 0	0 ± 0	0 ± 0	0 ± 0	0 ± 0	0 ± 0	0 ± 0	0 ± 0	0 ± 0	0 ± 0	0 ± 0	0 ± 0
Bacteria;Firmicutes;Bacilli;Lactobacillales;Enterococcaceae;Enterococcus;Enterococcus hirae	0.07 ± 0.02	0 ± 0	0 ± 0	0 ± 0	0 ± 0	0 ± 0	0 ± 0	0 ± 0	0 ± 0	0 ± 0	0 ± 0	0 ± 0	0 ± 0	0 ± 0	0 ± 0	0 ± 0	0 ± 0
Bacteria;Bacteroidetes;Bacteroidia;Bacteroidales;Bacteroidaceae;Bacteroides;Bacteroides sp JJM020712	0 ± 0	0 ± 0	0 ± 0	0 ± 0	0.14 ± 0.14	0 ± 0	0 ± 0	0 ± 0	0 ± 0	0 ± 0	0 ± 0	0 ± 0	0 ± 0	0 ± 0	0 ± 0	0 ± 0	0 ± 0
Bacteria;Proteobacteria;Gammaproteobacteria;Enterobacterales;Enterobacteriaceae;Enterobacter;Enterobacter cloacae	0.06 ± 0.02	0 ± 0	0 ± 0	0 ± 0	0 ± 0	0 ± 0	0 ± 0	0 ± 0	0 ± 0	0 ± 0	0 ± 0	0 ± 0	0 ± 0	0 ± 0	0 ± 0	0 ± 0	0 ± 0
Bacteria;Firmicutes;Clostridia;Clostridiales;Eubacteriaceae;Eubacterium;Eubacterium oxidoreducens	0 ± 0	0 ± 0	0 ± 0	0.14 ± 0.14	0 ± 0	0 ± 0	0 ± 0	0 ± 0	0 ± 0	0 ± 0	0 ± 0	0 ± 0	0 ± 0	0 ± 0	0 ± 0	0 ± 0	0 ± 0
Bacteria;Firmicutes;Erysipelotrichia;Erysipelotrichales;Erysipelotrichaceae;Holdemania;Holdemania massiliensis	0 ± 0	0 ± 0	0.03 ± 0.03	0 ± 0	0 ± 0	0 ± 0	0 ± 0	0.02 ± 0.02	0.03 ± 0.02	0 ± 0	0.02 ± 0.02	0 ± 0	0.02 ± 0.02	0 ± 0	0.05 ± 0.02	0 ± 0	0 ± 0
Bacteria;Firmicutes;Clostridia;Clostridiales;Peptostreptococcaceae;Romboutsia;Clostridium dakarense	0.06 ± 0.03	0 ± 0	0 ± 0	0 ± 0	0 ± 0	0 ± 0	0 ± 0	0 ± 0	0 ± 0	0 ± 0	0 ± 0	0 ± 0	0 ± 0	0 ± 0	0 ± 0	0 ± 0	0 ± 0
Bacteria;Firmicutes;Clostridia;Clostridiales;Clostridiaceae;Clostridium;Clostridium sp Culture41	0 ± 0	0 ± 0	0 ± 0	0 ± 0	0 ± 0	0.14 ± 0.14	0 ± 0	0 ± 0	0 ± 0	0 ± 0	0 ± 0	0 ± 0	0 ± 0	0 ± 0	0 ± 0	0 ± 0	0 ± 0
Bacteria;Firmicutes;Clostridia;Clostridiales;Eubacteriaceae;Eubacterium;Eubacterium callanderi	0 ± 0	0 ± 0	0 ± 0	0 ± 0	0.02 ± 0.02	0 ± 0	0 ± 0	0 ± 0	0.04 ± 0.03	0 ± 0	0 ± 0	0.04 ± 0.03	0 ± 0	0 ± 0	0 ± 0	0.03 ± 0.02	0 ± 0
Bacteria;Bacteroidetes;Bacteroidia;Bacteroidales;Rikenellaceae;Alistipes;Alistipes putredinis	0 ± 0	0 ± 0	0 ± 0	0 ± 0	0 ± 0	0 ± 0	0 ± 0	0.03 ± 0.02	0 ± 0	0 ± 0	0.02 ± 0.02	0.04 ± 0.03	0.05 ± 0.02	0 ± 0	0 ± 0	0 ± 0	0 ± 0
Bacteria;Actinobacteria;Actinobacteria;Bifidobacteriales;Bifidobacteriaceae;Bifidobacterium;Bifidobacterium longum	0 ± 0	0.12 ± 0.12	0 ± 0	0 ± 0	0 ± 0	0 ± 0	0 ± 0	0 ± 0	0 ± 0	0 ± 0	0 ± 0	0 ± 0	0 ± 0	0 ± 0	0 ± 0	0 ± 0	0 ± 0
Bacteria;Firmicutes;Clostridia;Clostridiales;Ruminococcaceae;Ruminococcus;Ruminococcus sp M1	0 ± 0	0 ± 0	0 ± 0	0.10 ± 0.10	0 ± 0	0 ± 0	0 ± 0	0 ± 0	0 ± 0	0 ± 0	0 ± 0	0 ± 0	0 ± 0	0 ± 0	0 ± 0	0 ± 0	0 ± 0
Bacteria;Firmicutes;Clostridia;Clostridiales;Peptostreptococcaceae;Romboutsia;Romboutsia timonensis	0 ± 0	0 ± 0	0 ± 0	0 ± 0	0 ± 0	0 ± 0	0 ± 0	0 ± 0	0 ± 0	0 ± 0	0 ± 0	0 ± 0	0 ± 0	0.11 ± 0.11	0 ± 0	0 ± 0	0 ± 0
Bacteria;Firmicutes;Clostridia;Clostridiales;;Intestinimonas;Intestinimonas butyriciproducens	0 ± 0	0 ± 0	0 ± 0	0 ± 0	0 ± 0	0 ± 0	0 ± 0	0 ± 0	0 ± 0	0 ± 0	0 ± 0	0.09 ± 0.02	0.02 ± 0.02	0 ± 0	0 ± 0	0 ± 0	0 ± 0
Bacteria;Firmicutes;Negativicutes;Selenomonadales;Selenomonadaceae;Megamonas;Megamonas funiformis	0 ± 0	0 ± 0	0.11 ± 0.11	0 ± 0	0 ± 0	0 ± 0	0 ± 0	0 ± 0	0 ± 0	0 ± 0	0 ± 0	0 ± 0	0 ± 0	0 ± 0	0 ± 0	0 ± 0	0 ± 0
Bacteria;Firmicutes;Clostridia;Clostridiales;Clostridiaceae;Clostridium;Clostridium perfringens	0.04 ± 0.02	0 ± 0	0 ± 0	0 ± 0	0 ± 0	0 ± 0	0 ± 0	0 ± 0	0 ± 0	0 ± 0	0 ± 0	0 ± 0	0 ± 0	0 ± 0	0 ± 0	0 ± 0	0 ± 0
Bacteria;Fusobacteria;Fusobacteriia;Fusobacteriales;Fusobacteriaceae;Cetobacterium;Cetobacterium somerae	0.01 ± 0.01	0 ± 0	0 ± 0	0.02 ± 0.02	0.05 ± 0.03	0 ± 0	0 ± 0	0 ± 0	0 ± 0	0 ± 0	0 ± 0	0 ± 0	0 ± 0	0 ± 0	0 ± 0	0 ± 0	0 ± 0
Bacteria;Firmicutes;Negativicutes;Selenomonadales;Selenomonadaceae;Megamonas;Megamonas sp MarseilleP3344	0 ± 0	0 ± 0	0.11 ± 0.11	0 ± 0	0 ± 0	0 ± 0	0 ± 0	0 ± 0	0 ± 0	0 ± 0	0 ± 0	0 ± 0	0 ± 0	0 ± 0	0 ± 0	0 ± 0	0 ± 0
Bacteria;Firmicutes;Clostridia;Clostridiales;Ruminococcaceae;Ruminococcus;Ruminococcus sp RLB1	0.04 ± 0.02	0 ± 0	0 ± 0	0 ± 0	0 ± 0	0 ± 0	0 ± 0	0 ± 0	0 ± 0	0 ± 0	0 ± 0	0 ± 0	0 ± 0	0 ± 0	0 ± 0	0 ± 0	0 ± 0
Bacteria;Firmicutes;Bacilli;Lactobacillales;Streptococcaceae;Streptococcus;Streptococcus vestibularis	0.03 ± 0.02	0 ± 0	0 ± 0	0 ± 0	0 ± 0	0 ± 0	0 ± 0	0 ± 0	0 ± 0	0 ± 0	0 ± 0	0 ± 0	0 ± 0	0 ± 0	0 ± 0	0 ± 0	0 ± 0
Bacteria;Firmicutes;Clostridia;Clostridiales;Peptostreptococcaceae;Terrisporobacter;Terrisporobacter mayombei	0 ± 0	0 ± 0	0 ± 0	0.03 ± 0.03	0 ± 0	0 ± 0	0 ± 0	0.05 ± 0.05	0 ± 0	0 ± 0	0 ± 0	0 ± 0	0 ± 0	0 ± 0	0 ± 0	0 ± 0	0 ± 0
Bacteria;Firmicutes;Clostridia;Clostridiales;Clostridiales Family XIII. Incertae Sedis;Congobacterium;Congobacterium massiliense	0.03 ± 0.01	0 ± 0	0 ± 0	0 ± 0	0 ± 0	0 ± 0	0 ± 0	0 ± 0	0 ± 0	0 ± 0	0 ± 0	0 ± 0	0 ± 0	0 ± 0	0 ± 0	0 ± 0	0 ± 0
Bacteria;Firmicutes;Bacilli;Bacillales;Staphylococcaceae;Staphylococcus;Staphylococcus xylosus	0 ± 0	0 ± 0	0 ± 0	0 ± 0	0.06 ± 0.06	0 ± 0	0 ± 0	0 ± 0	0 ± 0	0 ± 0	0 ± 0	0 ± 0	0 ± 0	0 ± 0	0 ± 0	0 ± 0	0 ± 0
Bacteria;Firmicutes;Clostridia;Clostridiales;Ruminococcaceae;Bittarella;Bittarella massiliensis	0 ± 0	0 ± 0	0 ± 0	0 ± 0	0 ± 0	0 ± 0	0 ± 0	0 ± 0	0 ± 0	0 ± 0	0 ± 0	0 ± 0	0 ± 0	0.02 ± 0.02	0.04 ± 0.02	0 ± 0	0 ± 0
Bacteria;Bacteroidetes;Bacteroidia;Bacteroidales;Rikenellaceae;Alistipes;Alistipes obesi	0 ± 0	0 ± 0	0 ± 0	0.02 ± 0.02	0.03 ± 0.03	0 ± 0	0 ± 0	0 ± 0	0 ± 0	0 ± 0	0 ± 0	0 ± 0	0 ± 0	0 ± 0	0 ± 0	0 ± 0	0 ± 0
Bacteria;Firmicutes;Clostridia;Clostridiales;Lachnospiraceae;Dorea;Dorea sp MC33	0.02 ± 0.02	0 ± 0	0 ± 0	0 ± 0	0 ± 0	0 ± 0	0 ± 0	0 ± 0	0 ± 0	0 ± 0	0 ± 0	0 ± 0	0 ± 0	0 ± 0	0 ± 0	0 ± 0	0 ± 0
Bacteria;Proteobacteria;Gammaproteobacteria;Enterobacterales;Enterobacteriaceae;Shigella;Shigella sonnei	0.02 ± 0.01	0 ± 0	0 ± 0	0 ± 0	0 ± 0	0 ± 0	0 ± 0	0 ± 0	0 ± 0	0 ± 0	0 ± 0	0 ± 0	0 ± 0	0 ± 0	0 ± 0	0 ± 0	0 ± 0
Bacteria;Firmicutes;Clostridia;Clostridiales;Lachnospiraceae;Lachnoclostridium;Clostridium celerecrescens	0 ± 0	0 ± 0	0 ± 0	0 ± 0	0.04 ± 0.04	0 ± 0	0 ± 0	0 ± 0	0 ± 0	0 ± 0	0 ± 0	0 ± 0	0 ± 0	0 ± 0	0 ± 0	0 ± 0	0 ± 0
Bacteria;Firmicutes;Clostridia;Clostridiales;Clostridiaceae;Clostridium;Clostridium sp D5	0 ± 0	0 ± 0	0 ± 0	0 ± 0	0.05 ± 0.05	0 ± 0	0 ± 0	0 ± 0	0 ± 0	0 ± 0	0 ± 0	0 ± 0	0 ± 0	0 ± 0	0 ± 0	0 ± 0	0 ± 0
Bacteria;Firmicutes;Bacilli;Lactobacillales;Lactobacillaceae;Lactobacillus;Lactobacillus delbrueckii	0 ± 0	0 ± 0	0.04 ± 0.04	0 ± 0	0 ± 0	0 ± 0	0 ± 0	0 ± 0	0 ± 0	0 ± 0	0 ± 0	0 ± 0	0 ± 0	0 ± 0	0 ± 0	0 ± 0	0 ± 0
Bacteria;Firmicutes;Clostridia;Clostridiales;Clostridiaceae;Butyricicoccus;Butyricicoccus pullicaecorum	0 ± 0	0 ± 0	0 ± 0	0 ± 0	0 ± 0	0 ± 0	0 ± 0	0 ± 0	0 ± 0	0 ± 0	0 ± 0	0 ± 0	0 ± 0	0 ± 0	0 ± 0	0 ± 0	0.04 ± 0.04
Bacteria;Firmicutes;Clostridia;Clostridiales;Clostridiaceae;Clostridium;Clostridium sp ASF502	0 ± 0	0 ± 0	0 ± 0	0 ± 0	0 ± 0	0 ± 0	0 ± 0	0 ± 0	0.03 ± 0.03	0 ± 0	0 ± 0	0 ± 0	0 ± 0	0 ± 0	0 ± 0	0 ± 0	0 ± 0
Bacteria;Actinobacteria;Actinobacteria;Bifidobacteriales;Bifidobacteriaceae;Bifidobacterium;Bifidobacterium kashiwanohense	0.01 ± 0.01	0 ± 0	0 ± 0	0 ± 0	0 ± 0	0 ± 0	0 ± 0	0 ± 0	0 ± 0	0 ± 0	0 ± 0	0 ± 0	0 ± 0	0 ± 0	0 ± 0	0 ± 0	0 ± 0
Bacteria;Firmicutes;Clostridia;Clostridiales;Lachnospiraceae;Lachnospira;Lachnospira pectinoschiza	0.01 ± 0.01	0 ± 0	0 ± 0	0 ± 0	0 ± 0	0 ± 0	0 ± 0	0 ± 0	0 ± 0	0 ± 0	0 ± 0	0 ± 0	0 ± 0	0 ± 0	0 ± 0	0 ± 0	0 ± 0
Bacteria;Firmicutes;Clostridia;Clostridiales;;Howardella;Howardella ureilytica	0 ± 0	0 ± 0	0 ± 0	0 ± 0	0 ± 0	0 ± 0	0 ± 0	0 ± 0	0 ± 0	0 ± 0	0 ± 0	0 ± 0	0 ± 0	0.03 ± 0.03	0 ± 0	0 ± 0	0 ± 0
Bacteria;Firmicutes;Clostridia;Clostridiales;Clostridiaceae;Clostridium;Clostridium sp 37hoe	0 ± 0	0 ± 0	0 ± 0	0 ± 0	0 ± 0	0 ± 0	0 ± 0	0 ± 0	0 ± 0	0 ± 0	0 ± 0	0 ± 0	0 ± 0	0 ± 0	0 ± 0	0.03 ± 0.03	0 ± 0
Bacteria;Bacteroidetes;Bacteroidia;Bacteroidales;Rikenellaceae;Alistipes;Alistipes indistinctus	0 ± 0	0 ± 0	0.03 ± 0.03	0 ± 0	0 ± 0	0 ± 0	0 ± 0	0 ± 0	0 ± 0	0 ± 0	0 ± 0	0 ± 0	0 ± 0	0 ± 0	0 ± 0	0 ± 0	0 ± 0
Bacteria;Firmicutes;Clostridia;Clostridiales;Clostridiaceae;Clostridium;Clostridium sp SN20	0 ± 0	0 ± 0	0 ± 0	0 ± 0	0 ± 0	0 ± 0	0 ± 0	0 ± 0	0 ± 0	0 ± 0	0 ± 0	0 ± 0	0.03 ± 0.03	0 ± 0	0 ± 0	0 ± 0	0 ± 0
Bacteria;Firmicutes;Bacilli;Lactobacillales;Streptococcaceae;Streptococcus;Streptococcus sp R19306	0.01 ± 0.01	0 ± 0	0 ± 0	0 ± 0	0 ± 0	0 ± 0	0 ± 0	0 ± 0	0 ± 0	0 ± 0	0 ± 0	0 ± 0	0 ± 0	0 ± 0	0 ± 0	0 ± 0	0 ± 0
Bacteria;Actinobacteria;Coriobacteriia;Eggerthellales;Eggerthellaceae;Raoultibacter;Raoultibacter timonensis	0 ± 0	0 ± 0	0 ± 0	0.02 ± 0.02	0 ± 0	0 ± 0	0 ± 0	0 ± 0	0 ± 0	0 ± 0	0 ± 0	0 ± 0	0 ± 0	0 ± 0	0 ± 0	0 ± 0	0 ± 0
Bacteria;Firmicutes;Clostridia;Clostridiales;Eubacteriaceae;Eubacterium;Eubacterium sp G32011	0 ± 0	0 ± 0	0 ± 0	0 ± 0	0 ± 0	0 ± 0	0 ± 0	0 ± 0	0.02 ± 0.02	0 ± 0	0 ± 0	0 ± 0	0 ± 0	0 ± 0	0 ± 0	0 ± 0	0 ± 0
